# Supplementary material for: Prioritization and Evaluation of Flooding Tolerance Genes in Soybean [Glycine max (L.) Merr.]
Source: Front Genet. 2021 Jan 27;11:612131. doi: 10.3389/fgene.2020.612131 (PMC7873447; doi:10.3389/fgene.2020.612131)
Supplement: Supplementary Material 1 — Raw data of genomic big data mining from multidimensional data platforms. [file Table_1.XLSX]

## Sheet: Association (GWAS) mapping
Platform	BP0	BP1	Marker	Mapped gene	P-value	-log(P-value)	Reference	Gene version	Journal
GWAS	380964	380964	qGR-1	Gm01_380964	4.75e-05		Yu et al. (2019)	2	Genes
GWAS	9896483	9896483	qGR-8-1	Gm08_9896483	5.67e-05		Yu et al. (2019)	2	Genes
GWAS	10412475	10412475	qGR-8-2	Gm08_10412475	9.37e-05		Yu et al. (2019)	2	Genes
GWAS	14242918	14242918	qGR-8-3	Gm08_14242918	9.71e-05		Yu et al. (2019)	2	Genes
GWAS	34829465	34829465	qGR-13-1	Gm13_34829465	7.42e-05		Yu et al. (2019)	2	Genes
GWAS	35324537	35324537	qGR-13-2-JP14	Gm13_35324537	4.75e-05		Yu et al. (2019)	2	Genes
GWAS	35324537	35324537	qGR-13-2-HY15	Gm13_35324537	4.75e-05		Yu et al. (2019)	2	Genes
GWAS	35324537	35324537	qGR-13-2-Combined	Gm13_35324537	4.75e-05		Yu et al. (2019)	2	Genes
GWAS	35826401	35826401	qGR-13-3-HY15	Gm13_35826401	2.43e-05		Yu et al. (2019)	2	Genes
GWAS	35776711	35776711	qGR-13-3-Combined	Gm13_35776711	2.36e-05		Yu et al. (2019)	2	Genes
GWAS	46766676	46766676	qGR-14-HY15	Gm14_46766676	3.71e-06		Yu et al. (2019)	2	Genes
GWAS	46766676	46766676	qGR-14-Combined	Gm14_46766676	8.28e-05		Yu et al. (2019)	2	Genes
GWAS	9370630	9370630	qNSR-8-JP14	Gm08_9370630	7.92e-05		Yu et al. (2019)	2	Genes
GWAS	9370743	9370743	qNSR-8-Combined	Gm08_9370743	9.72e-05		Yu et al. (2019)	2	Genes
GWAS	4316320	4316320	qNSR-10-JP14	Gm10_4316320	2.17e-05		Yu et al. (2019)	2	Genes
GWAS	4314632	4314632	qNSR-10-HY15	Gm10_4314632	2.65e-05		Yu et al. (2019)	2	Genes
GWAS	4316320	4316320	qNSR-10-Combined	Gm10_4316320	3.73e-05		Yu et al. (2019)	2	Genes
GWAS	35324537	35324537	qNSR-13-1-JP14	Gm13_35324537	7.18e-06		Yu et al. (2019)	2	Genes
GWAS	35324537	35324537	qNSR-13-1-HY15	Gm13_35324537	8.2e-05		Yu et al. (2019)	2	Genes
GWAS	35324537	35324537	qNSR-13-1-Combined	Gm13_35324537	2.85e-05		Yu et al. (2019)	2	Genes
GWAS	35776682	35776682	qNSR-13-2-JP14	Gm13_35776682	5.02e-05		Yu et al. (2019)	2	Genes
GWAS	35826420	35826420	qNSR-13-2-HY15	Gm13_35826420	9.82e-05		Yu et al. (2019)	2	Genes
GWAS	35826420	35826420	qNSR-13-2-Combined	Gm13_35826420	7.12e-05		Yu et al. (2019)	2	Genes
GWAS	46766676	46766676	qNSR-14-HY15	Gm14_46766676	2.45e-05		Yu et al. (2019)	2	Genes
GWAS	42414884	42414884	qNSR-20-HY15	Gm20_42414884	2.41e-05		Yu et al. (2019)	2	Genes
GWAS	42414884	42414884	qNSR-20-Combined	Gm20_42414884	6.29e-05		Yu et al. (2019)	2	Genes
GWAS	5181577	5181577	qEC-2-1-HY15	Gm02_5181577	3.63e-05		Yu et al. (2019)	2	Genes
GWAS	49796905	49796905	qEC-2-2-JP14	Gm02_49796905	8.91e-05		Yu et al. (2019)	2	Genes
GWAS	2485335	2485335	qEC-7-1-HY15	Gm07_2485335	3.1e-05		Yu et al. (2019)	2	Genes
GWAS	2942021	2942021	qEC-7-2-JP14	Gm07_2942021	2.69e-05		Yu et al. (2019)	2	Genes
GWAS	2942021	2942021	qEC-7-2-HY15	Gm07_2942021	9.74e-06		Yu et al. (2019)	2	Genes
GWAS	2942021	2942021	qEC-7-2-Combined	Gm07_2942021	6.34e-05		Yu et al. (2019)	2	Genes
GWAS	9896483	9896483	qEC-8-JP14	Gm08_9896483	7.2e-05		Yu et al. (2019)	2	Genes
GWAS	9752396	9752396	qEC-8-Combined	Gm08_9752396	9.25e-05		Yu et al. (2019)	2	Genes
GWAS	4188194	4188194	qEC-11-JP14	Gm11_4188194	7.25e-05		Yu et al. (2019)	2	Genes
GWAS	4188194	4188194	qEC-11-Combined	Gm11_4188194	8.7e-05		Yu et al. (2019)	2	Genes
GWAS	35324537	35324537	qEC-13-1-HY15	Gm13_35324537	3.47e-05		Yu et al. (2019)	2	Genes
GWAS	35324537	35324537	qEC-13-1-Combined	Gm13_35324537	7.12e-05		Yu et al. (2019)	2	Genes
GWAS	35648515	35648515	qEC-13-2-HY15	Gm13_35648515	4.37e-05		Yu et al. (2019)	2	Genes
GWAS	36352911	36352911	qEC-13-3-HY15	Gm13_36352911	6.55e-05		Yu et al. (2019)	2	Genes
GWAS	23932848	23932848	qEC-18-JP14	Gm18_23932848	8.78e-05		Yu et al. (2019)	2	Genes
GWAS	35610187	35610187	qEC-18-HY15	Gm19_35610187	8.87e-05		Yu et al. (2019)	2	Genes
GWAS	9673123	9673123	ss715584338		0.06081	2.8	Wu et al. (2020)	2	Molecular Breeding
GWAS	10185062	10185062	ss715584354		0.01499	4.2	Wu et al. (2020)	2	Molecular Breeding
GWAS	14259954	14259954	ss715584499		0.02732	3.6	Wu et al. (2020)	2	Molecular Breeding
GWAS	17253944	17253944	ss715584764		0.05502	2.9	Wu et al. (2020)	2	Molecular Breeding
GWAS	17139396	17139396	ss715584768		0.07427	2.6	Wu et al. (2020)	2	Molecular Breeding
GWAS	16595254	16595254	ss715584795		0.07427	2.6	Wu et al. (2020)	2	Molecular Breeding
GWAS	16354120	16354120	ss715584805		0.07427	2.6	Wu et al. (2020)	2	Molecular Breeding
GWAS	9378733	9378733	ss715587024		0.03688	3.3	Wu et al. (2020)	2	Molecular Breeding
GWAS	44679398	44679398	ss715588096		0.04504	3.1	Wu et al. (2020)	2	Molecular Breeding
GWAS	50274044	50274044	ss715598283		0.02024	3.9	Wu et al. (2020)	2	Molecular Breeding
GWAS	5216014	5216014	ss715598305		0.03019	3.5	Wu et al. (2020)	2	Molecular Breeding
GWAS	16746781	16746781	ss715616746		0.01499	4.2	Wu et al. (2020)	2	Molecular Breeding
GWAS	46509345	46509345	ss715635577		0.02024	3.9	Wu et al. (2020)	2	Molecular Breeding
GWAS	46585393	46585393	ss715635584		0.02237	3.8	Wu et al. (2020)	2	Molecular Breeding
Association				Glyma.03g028900	0.05		Ye et al. (2018)	2	Plant, Cell and Environment
Association				Glyma.03g029000	0.05		Ye et al. (2018)	2	Plant, Cell and Environment
Association				Glyma.03g029100	0.05		Ye et al. (2018)	2	Plant, Cell and Environment
Association				Glyma.03g029200	0.05		Ye et al. (2018)	2	Plant, Cell and Environment
Association				Glyma.03g029300	0.05		Ye et al. (2018)	2	Plant, Cell and Environment
Association				Glyma.03g029400	0.05		Ye et al. (2018)	2	Plant, Cell and Environment
Association				Glyma.03g029500	0.05		Ye et al. (2018)	2	Plant, Cell and Environment
Association				Glyma.03g029600	0.05		Ye et al. (2018)	2	Plant, Cell and Environment
Association				Glyma.03g029700	0.05		Ye et al. (2018)	2	Plant, Cell and Environment
Association				Glyma.03g029800	0.05		Ye et al. (2018)	2	Plant, Cell and Environment
Association				Glyma.03g029900	0.05		Ye et al. (2018)	2	Plant, Cell and Environment
Association				Glyma.03g030000	0.05		Ye et al. (2018)	2	Plant, Cell and Environment
Association				Glyma.03g030100	0.05		Ye et al. (2018)	2	Plant, Cell and Environment
Association				Glyma.03g030200	0.05		Ye et al. (2018)	2	Plant, Cell and Environment
Association				Glyma.03g030300	0.05		Ye et al. (2018)	2	Plant, Cell and Environment
Association				Glyma.03g030400	0.05		Ye et al. (2018)	2	Plant, Cell and Environment
Association				Glyma.03g030500	0.05		Ye et al. (2018)	2	Plant, Cell and Environment
Association				Glyma.03g030600	0.05		Ye et al. (2018)	2	Plant, Cell and Environment
Association				Glyma.03g030700	0.05		Ye et al. (2018)	2	Plant, Cell and Environment
Association				Glyma.03g030800	0.05		Ye et al. (2018)	2	Plant, Cell and Environment
Association				Glyma.03g030900	0.05		Ye et al. (2018)	2	Plant, Cell and Environment
Association				Glyma.03g031000	0.05		Ye et al. (2018)	2	Plant, Cell and Environment
Association				Glyma.03g032000	0.05		Ye et al. (2018)	2	Plant, Cell and Environment

## Sheet: Linkage mapping
Platform	BP0	BP1	Marker	P-value	LOD	Reference	Gene version	Journal
Linkage	4554645	4554708	Satt641	0.0001		Cornelious et al.(2005)	1	Molecular Breeding
Linkage	13899259	13899291	Satt485	0.0001		Cornelious et al.(2005)	1	Molecular Breeding
Linkage	44682615	44682665	Satt022	0.0001		Cornelious et al.(2005)	1	Molecular Breeding
Linkage	3442439	3442495	Satt276	0.0001		Cornelious et al.(2005)	1	Molecular Breeding
Linkage	28478231	28478281	Satt591	0.0001		Cornelious et al.(2005)	1	Molecular Breeding
Linkage	29157354	29157410	Satt155	0.0001		Cornelious et al.(2005)	1	Molecular Breeding
Linkage	35266160	35266228	Satt385	0.0001		Cornelious et al.(2005)	1	Molecular Breeding
Linkage	36180290	36180361	Satt545	0.0001		Cornelious et al.(2005)	1	Molecular Breeding
Linkage	40118100	40118129	Satt258	0.0001		Cornelious et al.(2005)	1	Molecular Breeding
Linkage	41691234	41691263	Satt599	0.0001		Cornelious et al.(2005)	1	Molecular Breeding
Linkage	3993326	3993415	Satt160	0.0001		Cornelious et al.(2005)	1	Molecular Breeding
Linkage	5376564	5376632	Satt252	0.0001		Cornelious et al.(2005)	1	Molecular Breeding
Linkage	6580533	6580565	Satt269	0.0001		Cornelious et al.(2005)	1	Molecular Breeding
Linkage	9567219	9567260	Satt569	0.0001		Cornelious et al.(2005)	1	Molecular Breeding
Linkage	20933787	20933843	Satt516	0.0001		Cornelious et al.(2005)	1	Molecular Breeding
Linkage	27718778	27718828	Satt114	0.0001		Cornelious et al.(2005)	1	Molecular Breeding
Linkage	30590369	30590395	Satt510	0.0001		Cornelious et al.(2005)	1	Molecular Breeding
Linkage	33555498	33555523	Sct_188	0.0001		Cornelious et al.(2005)	1	Molecular Breeding
Linkage	1631779	1631832	Satt287	0.0001		Cornelious et al.(2005)	1	Molecular Breeding
Linkage	2893981	2894002	Sct_046	0.0001		Cornelious et al.(2005)	1	Molecular Breeding
Linkage	18435677	18435730	Sat_412	0.0001		Cornelious et al.(2005)	1	Molecular Breeding
Linkage	23908182	23908274	Satt406	0.0001		Cornelious et al.(2005)	1	Molecular Breeding
Linkage	33531213	33531280	Sat_396	0.0001		Cornelious et al.(2005)	1	Molecular Breeding
Linkage	2665085	2665111	Satt610	0.0001		Cornelious et al.(2005)	1	Molecular Breeding
Linkage	22150272	22150331	Satt303	0.0001		Cornelious et al.(2005)	1	Molecular Breeding
Linkage	56453802	56453831	Satt612	0.0001		Cornelious et al.(2005)	1	Molecular Breeding
Linkage	1239847	1240047	Satt275	0.0001		Cornelious et al.(2005)	2	Molecular Breeding
Linkage	10836168	10836168	BARC-016279-02316		6.67	Nguyen et al.(2012)	2	Crop Science
Linkage	12295286	12295783	BARC-054421-12081		8.97	Nguyen et al.(2012)	1.1	Crop Science
Linkage	28261002	28261002	BARC-024569-04982		7.75	Nguyen et al.(2012)	2	Crop Science
Linkage	28261002	28261002	BARC-024569-04982		5.71	Nguyen et al.(2012)	2	Crop Science
Linkage	30739608	30739666	Sct_033		4.35	Nguyen et al.(2012)	1	Crop Science
Linkage	30739608	30739666	Sct_033		3.05	Nguyen et al.(2012)	1	Crop Science
Linkage	56333703	56333845	Sat_064	0.00066		Vantoai et al.(2001)	1	Crop Science
Linkage	17173887	17174009	Satt277		4.57	Sayama et al.(2009)	1	Plant Science
Linkage	9211886	9211939	Sat_215		4.71	Sayama et al.(2009)	1	Plant Science
Linkage	9211886	9211939	Sat_215		5.32	Sayama et al.(2009)	1	Plant Science
Linkage	9211886	9211939	Sat_215		14.1	Sayama et al.(2009)	1	Plant Science
Linkage	10721723	10721881	Satt424		14.52	Sayama et al.(2009)	1	Plant Science
Linkage	10721723	10721881	Satt424		4.27	Sayama et al.(2009)	1	Plant Science
Linkage	36410123	36410179	Satt181		8.74	Sayama et al.(2009)	1	Plant Science
Linkage	36600684	36600747	Sat_175		3	Sayama et al.(2009)	1	Plant Science
Linkage	37591929	37591940	Sat_218		3.95	Sayama et al.(2009)	1	Plant Science
Linkage	5221921	5221947	Satt212		5.96	Sayama et al.(2009)	1	Plant Science
Linkage	22816284	22816319	Sat_172		3.04	Sayama et al.(2009)	1	Plant Science
Linkage	40445838	40445847	Sat_340		3.58	Sayama et al.(2009)	1	Plant Science
Linkage	40299014	40299064	Satt162		3.07	Sayama et al.(2009)	1	Plant Science
Linkage	1473591	1473754	Satt184		2.31	Rizal and Karki,(2011)	1	Electronic journal of plant breeding
Linkage	14048834	14049112	Sat_134		2.51	Rizal and Karki,(2011)	1	Electronic journal of plant breeding
Linkage	23683604	23683898	Sat_309		3.4	Rizal and Karki,(2011)	1	Electronic journal of plant breeding
Linkage	37987699	37987773	Satt499		3.32	Rizal and Karki,(2011)	1	Electronic journal of plant breeding
Linkage	16361908	16362087	Satt377		3.03	Rizal and Karki,(2011)	1	Electronic journal of plant breeding
Linkage	56333703	56333845	Sat_064		3.17	Cregan et al., (1999)	1	Crop Science
Linkage	17218677	17218911	Satt277		4.57	Cregan et al., (1999)	1	Crop Science
Linkage	31490622	31490787	Satt100		15.14	Cregan et al., (1999)	1	Crop Science
Linkage			A489		3.82	Cregan et al., (1999)	1	Crop Science
Linkage			A520		2.52	Cregan et al., (1999)	1	Crop Science
Linkage			A685b		2.65	Cregan et al., (1999)	1	Crop Science
Linkage			Sat_238		7.57	Cregan et al., (1999)	1	Crop Science
Linkage			A715		2.01	Cregan et al., (1999)	1	Crop Science
Linkage	28177818	28177837	Satt290		3.04	Githiri et al., (2006)	1	Plant Breeding
Linkage	24281724	24281944	Satt282		3.04	Githiri et al., (2006)	1	Plant Breeding
Linkage	40306793	40306950	Satt477		2.05	Githiri et al., (2006)	1	Plant Breeding
Linkage	47677317	47677338	Satt164		2.19	Githiri et al., (2006)	1	Plant Breeding
Linkage	13335767	13335951	Satt296		4.06	Githiri et al., (2006)	1	Plant Breeding
Linkage	20754844	20755065	Satt658		24.49	Githiri et al., (2006)	1	Plant Breeding

## Sheet: Gene expression
Platform	Marker	Mapped gene	P-value	FC	Reference	Gene version	Journal
gene expression		Glyma.11g123400		110	Nanjo et al. (2011)	2	Plant Molecular Biology
gene expression		Glyma.12g048000		150	Nanjo et al. (2011)	2	Plant Molecular Biology
gene expression		Glyma.16g038100		300	Nanjo et al. (2011)	2	Plant Molecular Biology
gene expression		Glyma.06g157400		5	Nanjo et al. (2011)	2	Plant Molecular Biology
gene expression		Glyma11g13140		814.848	Nanjo et al. (2011)	1	Plant Molecular Biology
gene expression		Glyma12g05190		647.292	Nanjo et al. (2011)	1	Plant Molecular Biology
gene expression				642.835	Nanjo et al. (2011)	1	Plant Molecular Biology
gene expression				473.511	Nanjo et al. (2011)	1	Plant Molecular Biology
gene expression		Glyma16g33770		417.252	Nanjo et al. (2011)	1	Plant Molecular Biology
gene expression		Glyma06g08700		366.407	Nanjo et al. (2011)	1	Plant Molecular Biology
gene expression				358.891	Nanjo et al. (2011)	1	Plant Molecular Biology
gene expression		Glyma13g01140		355.323	Nanjo et al. (2011)	1	Plant Molecular Biology
gene expression		Glyma08g16610		305.9	Nanjo et al. (2011)	1	Plant Molecular Biology
gene expression		Glyma06g03430		291.922	Nanjo et al. (2011)	1	Plant Molecular Biology
gene expression		Glyma13g09550		290.685	Nanjo et al. (2011)	1	Plant Molecular Biology
gene expression		Glyma09g29350		284.842	Nanjo et al. (2011)	1	Plant Molecular Biology
gene expression		Glyma12g23290		273.211	Nanjo et al. (2011)	1	Plant Molecular Biology
gene expression		Glyma05g25360		259.901	Nanjo et al. (2011)	1	Plant Molecular Biology
gene expression		Glyma18g52740		256.79	Nanjo et al. (2011)	1	Plant Molecular Biology
gene expression		Glyma20g01100		250.453	Nanjo et al. (2011)	1	Plant Molecular Biology
gene expression		Glyma14g34500		241.035	Nanjo et al. (2011)	1	Plant Molecular Biology
gene expression		Glyma11g35870		223.609	Nanjo et al. (2011)	1	Plant Molecular Biology
gene expression		Glyma01g32360		195.751	Nanjo et al. (2011)	1	Plant Molecular Biology
gene expression		Glyma12g10370		189.035	Nanjo et al. (2011)	1	Plant Molecular Biology
gene expression		Glyma13g32070		187.338	Nanjo et al. (2011)	1	Plant Molecular Biology
gene expression		Glyma16g25920		170.152	Nanjo et al. (2011)	1	Plant Molecular Biology
gene expression		Glyma06g03420		162.362	Nanjo et al. (2011)	1	Plant Molecular Biology
gene expression				155.41	Nanjo et al. (2011)	1	Plant Molecular Biology
gene expression		Glyma09g29330		139.058	Nanjo et al. (2011)	1	Plant Molecular Biology
gene expression				136.356	Nanjo et al. (2011)	1	Plant Molecular Biology
gene expression		Glyma04g35560		133.69	Nanjo et al. (2011)	1	Plant Molecular Biology
gene expression		Glyma01g32360		129.808	Nanjo et al. (2011)	1	Plant Molecular Biology
gene expression		Glyma01g43460		125.864	Nanjo et al. (2011)	1	Plant Molecular Biology
gene expression		Glyma02g42770		116.09	Nanjo et al. (2011)	1	Plant Molecular Biology
gene expression		Glyma14g34500		115.192	Nanjo et al. (2011)	1	Plant Molecular Biology
gene expression				112.189	Nanjo et al. (2011)	1	Plant Molecular Biology
gene expression				111.107	Nanjo et al. (2011)	1	Plant Molecular Biology
gene expression		Glyma16g04150		108.76	Nanjo et al. (2011)	1	Plant Molecular Biology
gene expression				105.923	Nanjo et al. (2011)	1	Plant Molecular Biology
gene expression		Glyma13g00440		103.895	Nanjo et al. (2011)	1	Plant Molecular Biology
gene expression				102.181	Nanjo et al. (2011)	1	Plant Molecular Biology
gene expression				95.4841	Nanjo et al. (2011)	1	Plant Molecular Biology
gene expression				91.3937	Nanjo et al. (2011)	1	Plant Molecular Biology
gene expression		Glyma05g08400		91.1614	Nanjo et al. (2011)	1	Plant Molecular Biology
gene expression				91.1351	Nanjo et al. (2011)	1	Plant Molecular Biology
gene expression		Glyma14g08000		90.8108	Nanjo et al. (2011)	1	Plant Molecular Biology
gene expression				89.6156	Nanjo et al. (2011)	1	Plant Molecular Biology
gene expression		Glyma11g34660		88.4678	Nanjo et al. (2011)	1	Plant Molecular Biology
gene expression				88.2477	Nanjo et al. (2011)	1	Plant Molecular Biology
gene expression		Glyma13g01110		87.7903	Nanjo et al. (2011)	1	Plant Molecular Biology
gene expression		Glyma19g37410		85.792	Nanjo et al. (2011)	1	Plant Molecular Biology
gene expression		Glyma02g10210		84.8874	Nanjo et al. (2011)	1	Plant Molecular Biology
gene expression		Glyma10g02080		81.5754	Nanjo et al. (2011)	1	Plant Molecular Biology
gene expression				80.6595	Nanjo et al. (2011)	1	Plant Molecular Biology
gene expression		Glyma04g00600		78.2008	Nanjo et al. (2011)	1	Plant Molecular Biology
gene expression		Glyma03g34420		77.6014	Nanjo et al. (2011)	1	Plant Molecular Biology
gene expression		Glyma19g06280		76.3182	Nanjo et al. (2011)	1	Plant Molecular Biology
gene expression				76.3	Nanjo et al. (2011)	1	Plant Molecular Biology
gene expression		Glyma06g24760		75.5434	Nanjo et al. (2011)	1	Plant Molecular Biology
gene expression		Glyma14g27990		74.814	Nanjo et al. (2011)	1	Plant Molecular Biology
gene expression				74.2357	Nanjo et al. (2011)	1	Plant Molecular Biology
gene expression		Glyma19g29300		73.0835	Nanjo et al. (2011)	1	Plant Molecular Biology
gene expression		Glyma08g08360		72.8434	Nanjo et al. (2011)	1	Plant Molecular Biology
gene expression				72.1359	Nanjo et al. (2011)	1	Plant Molecular Biology
gene expression		Glyma15g10840		71.0691	Nanjo et al. (2011)	1	Plant Molecular Biology
gene expression				70.8738	Nanjo et al. (2011)	1	Plant Molecular Biology
gene expression		Glyma18g53170		70.2218	Nanjo et al. (2011)	1	Plant Molecular Biology
gene expression		Glyma01g33480		70.0183	Nanjo et al. (2011)	1	Plant Molecular Biology
gene expression		Glyma01g33500		70.0183	Nanjo et al. (2011)	1	Plant Molecular Biology
gene expression		Glyma11g16120		68.1916	Nanjo et al. (2011)	1	Plant Molecular Biology
gene expression		Glyma04g05740		67.7898	Nanjo et al. (2011)	1	Plant Molecular Biology
gene expression				66.2566	Nanjo et al. (2011)	1	Plant Molecular Biology
gene expression		Glyma13g01100		65.6487	Nanjo et al. (2011)	1	Plant Molecular Biology
gene expression				65.5265	Nanjo et al. (2011)	1	Plant Molecular Biology
gene expression				64.9197	Nanjo et al. (2011)	1	Plant Molecular Biology
gene expression		Glyma16g06690		64.5309	Nanjo et al. (2011)	1	Plant Molecular Biology
gene expression		Glyma20g32990		63.9193	Nanjo et al. (2011)	1	Plant Molecular Biology
gene expression		Glyma15g09140		63.3251	Nanjo et al. (2011)	1	Plant Molecular Biology
gene expression				62.9719	Nanjo et al. (2011)	1	Plant Molecular Biology
gene expression		Glyma12g23290		62.2624	Nanjo et al. (2011)	1	Plant Molecular Biology
gene expression		Glyma04g39190		62.036	Nanjo et al. (2011)	1	Plant Molecular Biology
gene expression		Glyma15g07720		59.5949	Nanjo et al. (2011)	1	Plant Molecular Biology
gene expression		Glyma03g07300		59.2459	Nanjo et al. (2011)	1	Plant Molecular Biology
gene expression		Glyma03g07380		59.2459	Nanjo et al. (2011)	1	Plant Molecular Biology
gene expression				58.1532	Nanjo et al. (2011)	1	Plant Molecular Biology
gene expression				57.7429	Nanjo et al. (2011)	1	Plant Molecular Biology
gene expression				57.6577	Nanjo et al. (2011)	1	Plant Molecular Biology
gene expression				56.2647	Nanjo et al. (2011)	1	Plant Molecular Biology
gene expression		Glyma01g37010		55.718	Nanjo et al. (2011)	1	Plant Molecular Biology
gene expression		Glyma19g42000		55.105	Nanjo et al. (2011)	1	Plant Molecular Biology
gene expression		Glyma17g12610		53.1206	Nanjo et al. (2011)	1	Plant Molecular Biology
gene expression		Glyma19g37100		51.4874	Nanjo et al. (2011)	1	Plant Molecular Biology
gene expression		Glyma19g41990		50.9165	Nanjo et al. (2011)	1	Plant Molecular Biology
gene expression				50.0815	Nanjo et al. (2011)	1	Plant Molecular Biology
gene expression		Glyma09g29300		48.873	Nanjo et al. (2011)	1	Plant Molecular Biology
gene expression		Glyma16g01240		48.1502	Nanjo et al. (2011)	1	Plant Molecular Biology
gene expression		Glyma13g37770		47.8968	Nanjo et al. (2011)	1	Plant Molecular Biology
gene expression		Glyma18g00690		47.5413	Nanjo et al. (2011)	1	Plant Molecular Biology
gene expression		Glyma13g21350		47.3556	Nanjo et al. (2011)	1	Plant Molecular Biology
gene expression		Glyma02g01640		47.2557	Nanjo et al. (2011)	1	Plant Molecular Biology
gene expression		Glyma08g16190		46.0559	Nanjo et al. (2011)	1	Plant Molecular Biology
gene expression		Glyma08g19230		45.6423	Nanjo et al. (2011)	1	Plant Molecular Biology
gene expression		Glyma19g246400		45.5194	Nanjo et al. (2011)	1	Plant Molecular Biology
gene expression		Glyma15g42680		45.4355	Nanjo et al. (2011)	1	Plant Molecular Biology
gene expression		Glyma04g38990		45.2081	Nanjo et al. (2011)	1	Plant Molecular Biology
gene expression		Glyma02g01960		44.8656	Nanjo et al. (2011)	1	Plant Molecular Biology
gene expression		Glyma17g35190		44.4518	Nanjo et al. (2011)	1	Plant Molecular Biology
gene expression		Glyma10g40220		44.2862	Nanjo et al. (2011)	1	Plant Molecular Biology
gene expression		Glyma16g25700		43.7999	Nanjo et al. (2011)	1	Plant Molecular Biology
gene expression				42.8051	Nanjo et al. (2011)	1	Plant Molecular Biology
gene expression		Glyma14g27990		42.3452	Nanjo et al. (2011)	1	Plant Molecular Biology
gene expression		Glyma13g30210		42.2481	Nanjo et al. (2011)	1	Plant Molecular Biology
gene expression		Glyma06g05450		42.2204	Nanjo et al. (2011)	1	Plant Molecular Biology
gene expression		Glyma02g18260		42.1465	Nanjo et al. (2011)	1	Plant Molecular Biology
gene expression				41.9554	Nanjo et al. (2011)	1	Plant Molecular Biology
gene expression				41.6476	Nanjo et al. (2011)	1	Plant Molecular Biology
gene expression		Glyma13g07590		41.5514	Nanjo et al. (2011)	1	Plant Molecular Biology
gene expression		Glyma19g43030		41.5218	Nanjo et al. (2011)	1	Plant Molecular Biology
gene expression		Glyma17g13720		41.5066	Nanjo et al. (2011)	1	Plant Molecular Biology
gene expression		Glyma10g28900		41.0452	Nanjo et al. (2011)	1	Plant Molecular Biology
gene expression				40.7533	Nanjo et al. (2011)	1	Plant Molecular Biology
gene expression		Glyma19g00870		40.709	Nanjo et al. (2011)	1	Plant Molecular Biology
gene expression		Glyma15g10840		40.4817	Nanjo et al. (2011)	1	Plant Molecular Biology
gene expression		Glyma06g11430		40.1861	Nanjo et al. (2011)	1	Plant Molecular Biology
gene expression				39.2907	Nanjo et al. (2011)	1	Plant Molecular Biology
gene expression				38.8747	Nanjo et al. (2011)	1	Plant Molecular Biology
gene expression				38.7629	Nanjo et al. (2011)	1	Plant Molecular Biology
gene expression		Glyma13g24940		38.7064	Nanjo et al. (2011)	1	Plant Molecular Biology
gene expression		Glyma09g27430		38.0599	Nanjo et al. (2011)	1	Plant Molecular Biology
gene expression				38.0315	Nanjo et al. (2011)	1	Plant Molecular Biology
gene expression				37.9641	Nanjo et al. (2011)	1	Plant Molecular Biology
gene expression		Glyma13g37740		37.8357	Nanjo et al. (2011)	1	Plant Molecular Biology
gene expression				37.8293	Nanjo et al. (2011)	1	Plant Molecular Biology
gene expression		Glyma04g02220		37.4544	Nanjo et al. (2011)	1	Plant Molecular Biology
gene expression		Glyma08g27620		37.2748	Nanjo et al. (2011)	1	Plant Molecular Biology
gene expression				37.1714	Nanjo et al. (2011)	1	Plant Molecular Biology
gene expression				36.9537	Nanjo et al. (2011)	1	Plant Molecular Biology
gene expression		Glyma13g35480		36.7647	Nanjo et al. (2011)	1	Plant Molecular Biology
gene expression				36.6688	Nanjo et al. (2011)	1	Plant Molecular Biology
gene expression		Glyma12g35070		36.5199	Nanjo et al. (2011)	1	Plant Molecular Biology
gene expression		Glyma08g10950		36.4536	Nanjo et al. (2011)	1	Plant Molecular Biology
gene expression		Glyma12g16750		36.4293	Nanjo et al. (2011)	1	Plant Molecular Biology
gene expression		Glyma08g09670		36.3086	Nanjo et al. (2011)	1	Plant Molecular Biology
gene expression		Glyma16g04360		36.1404	Nanjo et al. (2011)	1	Plant Molecular Biology
gene expression				35.9255	Nanjo et al. (2011)	1	Plant Molecular Biology
gene expression		Glyma04g02220		35.134	Nanjo et al. (2011)	1	Plant Molecular Biology
gene expression		Glyma15g42680		34.7637	Nanjo et al. (2011)	1	Plant Molecular Biology
gene expression		Glyma01g00930		34.6748	Nanjo et al. (2011)	1	Plant Molecular Biology
gene expression		Glyma13g44970		34.5593	Nanjo et al. (2011)	1	Plant Molecular Biology
gene expression		Glyma15g20180		34.3334	Nanjo et al. (2011)	1	Plant Molecular Biology
gene expression				33.9027	Nanjo et al. (2011)	1	Plant Molecular Biology
gene expression				32.8966	Nanjo et al. (2011)	1	Plant Molecular Biology
gene expression		Glyma06g19590		32.5082	Nanjo et al. (2011)	1	Plant Molecular Biology
gene expression				32.4517	Nanjo et al. (2011)	1	Plant Molecular Biology
gene expression		Glyma08g30150		32.3132	Nanjo et al. (2011)	1	Plant Molecular Biology
gene expression		Glyma09g07160		31.8988	Nanjo et al. (2011)	1	Plant Molecular Biology
gene expression		Glyma16g32960		31.5737	Nanjo et al. (2011)	1	Plant Molecular Biology
gene expression		Glyma10g09750		31.5244	Nanjo et al. (2011)	1	Plant Molecular Biology
gene expression		Glyma13g31010		30.9503	Nanjo et al. (2011)	1	Plant Molecular Biology
gene expression				30.7099	Nanjo et al. (2011)	1	Plant Molecular Biology
gene expression		Glyma16g04180		30.6928	Nanjo et al. (2011)	1	Plant Molecular Biology
gene expression				30.6809	Nanjo et al. (2011)	1	Plant Molecular Biology
gene expression		Glyma06g43070		30.1256	Nanjo et al. (2011)	1	Plant Molecular Biology
gene expression				30.0154	Nanjo et al. (2011)	1	Plant Molecular Biology
gene expression				29.2099	Nanjo et al. (2011)	1	Plant Molecular Biology
gene expression		Glyma13g37750		28.9266	Nanjo et al. (2011)	1	Plant Molecular Biology
gene expression		Glyma13g02030		28.7747	Nanjo et al. (2011)	1	Plant Molecular Biology
gene expression				28.4924	Nanjo et al. (2011)	1	Plant Molecular Biology
gene expression				28.4612	Nanjo et al. (2011)	1	Plant Molecular Biology
gene expression				28.4282	Nanjo et al. (2011)	1	Plant Molecular Biology
gene expression		Glyma04g41990		28.3548	Nanjo et al. (2011)	1	Plant Molecular Biology
gene expression		Glyma10g09750		27.9731	Nanjo et al. (2011)	1	Plant Molecular Biology
gene expression		Glyma12g11860		27.8811	Nanjo et al. (2011)	1	Plant Molecular Biology
gene expression				27.6347	Nanjo et al. (2011)	1	Plant Molecular Biology
gene expression		Glyma07g14730		27.4582	Nanjo et al. (2011)	1	Plant Molecular Biology
gene expression		Glyma09g04510		27.3959	Nanjo et al. (2011)	1	Plant Molecular Biology
gene expression		Glyma15g22500		27.2628	Nanjo et al. (2011)	1	Plant Molecular Biology
gene expression				27.2196	Nanjo et al. (2011)	1	Plant Molecular Biology
gene expression		Glyma06g12740		27.1953	Nanjo et al. (2011)	1	Plant Molecular Biology
gene expression		Glyma17g15940		27.1209	Nanjo et al. (2011)	1	Plant Molecular Biology
gene expression				27.0778	Nanjo et al. (2011)	1	Plant Molecular Biology
gene expression		Glyma17g15680		26.9844	Nanjo et al. (2011)	1	Plant Molecular Biology
gene expression		Glyma09g28100		26.3023	Nanjo et al. (2011)	1	Plant Molecular Biology
gene expression		Glyma09g28100		26.2883	Nanjo et al. (2011)	1	Plant Molecular Biology
gene expression		Glyma16g32960		26.2883	Nanjo et al. (2011)	1	Plant Molecular Biology
gene expression				26.288	Nanjo et al. (2011)	1	Plant Molecular Biology
gene expression				26.0535	Nanjo et al. (2011)	1	Plant Molecular Biology
gene expression				25.917	Nanjo et al. (2011)	1	Plant Molecular Biology
gene expression				25.7661	Nanjo et al. (2011)	1	Plant Molecular Biology
gene expression		Glyma06g12780		25.7586	Nanjo et al. (2011)	1	Plant Molecular Biology
gene expression				25.4618	Nanjo et al. (2011)	1	Plant Molecular Biology
gene expression				25.407	Nanjo et al. (2011)	1	Plant Molecular Biology
gene expression		Glyma15g22500		25.3959	Nanjo et al. (2011)	1	Plant Molecular Biology
gene expression				25.357	Nanjo et al. (2011)	1	Plant Molecular Biology
gene expression				25.2183	Nanjo et al. (2011)	1	Plant Molecular Biology
gene expression				24.866	Nanjo et al. (2011)	1	Plant Molecular Biology
gene expression		Glyma04g24910		24.6356	Nanjo et al. (2011)	1	Plant Molecular Biology
gene expression				24.376	Nanjo et al. (2011)	1	Plant Molecular Biology
gene expression		Glyma15g01390		24.2713	Nanjo et al. (2011)	1	Plant Molecular Biology
gene expression				23.9859	Nanjo et al. (2011)	1	Plant Molecular Biology
gene expression		Glyma14g06080		23.9598	Nanjo et al. (2011)	1	Plant Molecular Biology
gene expression				23.7654	Nanjo et al. (2011)	1	Plant Molecular Biology
gene expression		Glyma07g29150		23.7593	Nanjo et al. (2011)	1	Plant Molecular Biology
gene expression				23.6928	Nanjo et al. (2011)	1	Plant Molecular Biology
gene expression		Glyma04g42270		23.6473	Nanjo et al. (2011)	1	Plant Molecular Biology
gene expression		Glyma08g24910		23.4047	Nanjo et al. (2011)	1	Plant Molecular Biology
gene expression				23.3745	Nanjo et al. (2011)	1	Plant Molecular Biology
gene expression				23.2588	Nanjo et al. (2011)	1	Plant Molecular Biology
gene expression		Glyma09g28100		22.9057	Nanjo et al. (2011)	1	Plant Molecular Biology
gene expression		Glyma01g44930		22.8713	Nanjo et al. (2011)	1	Plant Molecular Biology
gene expression				22.7705	Nanjo et al. (2011)	1	Plant Molecular Biology
gene expression		Glyma13g28040		22.5741	Nanjo et al. (2011)	1	Plant Molecular Biology
gene expression				22.5045	Nanjo et al. (2011)	1	Plant Molecular Biology
gene expression				22.433	Nanjo et al. (2011)	1	Plant Molecular Biology
gene expression				22.3871	Nanjo et al. (2011)	1	Plant Molecular Biology
gene expression		Glyma17g13880		22.3431	Nanjo et al. (2011)	1	Plant Molecular Biology
gene expression				22.2995	Nanjo et al. (2011)	1	Plant Molecular Biology
gene expression		Glyma02g01300		22.2935	Nanjo et al. (2011)	1	Plant Molecular Biology
gene expression		Glyma06g00830		22.2343	Nanjo et al. (2011)	1	Plant Molecular Biology
gene expression				22.1698	Nanjo et al. (2011)	1	Plant Molecular Biology
gene expression		Glyma19g41990		22.1018	Nanjo et al. (2011)	1	Plant Molecular Biology
gene expression				21.9855	Nanjo et al. (2011)	1	Plant Molecular Biology
gene expression		Glyma13g27820		21.9698	Nanjo et al. (2011)	1	Plant Molecular Biology
gene expression		Glyma11g08590		21.9044	Nanjo et al. (2011)	1	Plant Molecular Biology
gene expression		Glyma13g30490		21.8545	Nanjo et al. (2011)	1	Plant Molecular Biology
gene expression		Glyma20g24810		21.5423	Nanjo et al. (2011)	1	Plant Molecular Biology
gene expression				21.536	Nanjo et al. (2011)	1	Plant Molecular Biology
gene expression		Glyma08g02200		21.4802	Nanjo et al. (2011)	1	Plant Molecular Biology
gene expression		Glyma20g29270		21.4037	Nanjo et al. (2011)	1	Plant Molecular Biology
gene expression		Glyma11g21600		21.3621	Nanjo et al. (2011)	1	Plant Molecular Biology
gene expression				21.1597	Nanjo et al. (2011)	1	Plant Molecular Biology
gene expression				21.0895	Nanjo et al. (2011)	1	Plant Molecular Biology
gene expression		Glyma08g06110		21.0651	Nanjo et al. (2011)	1	Plant Molecular Biology
gene expression		Glyma18g01510		20.8093	Nanjo et al. (2011)	1	Plant Molecular Biology
gene expression		Glyma17g241200		20.7687	Nanjo et al. (2011)	1	Plant Molecular Biology
gene expression		Glyma05g21360		20.4414	Nanjo et al. (2011)	1	Plant Molecular Biology
gene expression				20.3997	Nanjo et al. (2011)	1	Plant Molecular Biology
gene expression				20.3223	Nanjo et al. (2011)	1	Plant Molecular Biology
gene expression		Glyma11g33040		20.2806	Nanjo et al. (2011)	1	Plant Molecular Biology
gene expression				20.2643	Nanjo et al. (2011)	1	Plant Molecular Biology
gene expression				20.2043	Nanjo et al. (2011)	1	Plant Molecular Biology
gene expression				20.1614	Nanjo et al. (2011)	1	Plant Molecular Biology
gene expression				20.047	Nanjo et al. (2011)	1	Plant Molecular Biology
gene expression		Glyma02g18320		19.9901	Nanjo et al. (2011)	1	Plant Molecular Biology
gene expression		Glyma04g00600		19.9872	Nanjo et al. (2011)	1	Plant Molecular Biology
gene expression		Glyma11g14970		19.9497	Nanjo et al. (2011)	1	Plant Molecular Biology
gene expression		Glyma11g12960		19.8505	Nanjo et al. (2011)	1	Plant Molecular Biology
gene expression		Glyma02g16710		19.7622	Nanjo et al. (2011)	1	Plant Molecular Biology
gene expression		Glyma03g34480		19.7282	Nanjo et al. (2011)	1	Plant Molecular Biology
gene expression		Glyma19g42010		19.6384	Nanjo et al. (2011)	1	Plant Molecular Biology
gene expression		Glyma11g20940		19.6196	Nanjo et al. (2011)	1	Plant Molecular Biology
gene expression		Glyma07g04820		19.5838	Nanjo et al. (2011)	1	Plant Molecular Biology
gene expression		Glyma17g15020		19.5644	Nanjo et al. (2011)	1	Plant Molecular Biology
gene expression		Glyma15g30610		19.4889	Nanjo et al. (2011)	1	Plant Molecular Biology
gene expression		Glyma04g37640		19.4864	Nanjo et al. (2011)	1	Plant Molecular Biology
gene expression				19.4485	Nanjo et al. (2011)	1	Plant Molecular Biology
gene expression		Glyma06g19590		19.4348	Nanjo et al. (2011)	1	Plant Molecular Biology
gene expression		Glyma08g04950		19.3482	Nanjo et al. (2011)	1	Plant Molecular Biology
gene expression		Glyma14g11320		19.2211	Nanjo et al. (2011)	1	Plant Molecular Biology
gene expression				19.1472	Nanjo et al. (2011)	1	Plant Molecular Biology
gene expression		Glyma05g03300		19.129	Nanjo et al. (2011)	1	Plant Molecular Biology
gene expression				19.1186	Nanjo et al. (2011)	1	Plant Molecular Biology
gene expression				19.0759	Nanjo et al. (2011)	1	Plant Molecular Biology
gene expression		Glyma14g37090		19.032	Nanjo et al. (2011)	1	Plant Molecular Biology
gene expression				18.9957	Nanjo et al. (2011)	1	Plant Molecular Biology
gene expression		Glyma09g09970		18.9026	Nanjo et al. (2011)	1	Plant Molecular Biology
gene expression				18.8785	Nanjo et al. (2011)	1	Plant Molecular Biology
gene expression				18.853	Nanjo et al. (2011)	1	Plant Molecular Biology
gene expression				18.7692	Nanjo et al. (2011)	1	Plant Molecular Biology
gene expression		Glyma13g01150		18.7417	Nanjo et al. (2011)	1	Plant Molecular Biology
gene expression				18.7328	Nanjo et al. (2011)	1	Plant Molecular Biology
gene expression				18.6801	Nanjo et al. (2011)	1	Plant Molecular Biology
gene expression		Glyma04g01400		18.6647	Nanjo et al. (2011)	1	Plant Molecular Biology
gene expression				18.5259	Nanjo et al. (2011)	1	Plant Molecular Biology
gene expression		Glyma06g45350		18.487	Nanjo et al. (2011)	1	Plant Molecular Biology
gene expression		Glyma17g36060		18.45	Nanjo et al. (2011)	1	Plant Molecular Biology
gene expression		Glyma17g03950		18.2885	Nanjo et al. (2011)	1	Plant Molecular Biology
gene expression				18.2126	Nanjo et al. (2011)	1	Plant Molecular Biology
gene expression		Glyma16g34220		18.1945	Nanjo et al. (2011)	1	Plant Molecular Biology
gene expression				18.1809	Nanjo et al. (2011)	1	Plant Molecular Biology
gene expression		Glyma04g09180		18.0415	Nanjo et al. (2011)	1	Plant Molecular Biology
gene expression				18.0121	Nanjo et al. (2011)	1	Plant Molecular Biology
gene expression		Glyma10g01010		17.9852	Nanjo et al. (2011)	1	Plant Molecular Biology
gene expression				17.9328	Nanjo et al. (2011)	1	Plant Molecular Biology
gene expression		Glyma05g34480		17.8996	Nanjo et al. (2011)	1	Plant Molecular Biology
gene expression				17.6655	Nanjo et al. (2011)	1	Plant Molecular Biology
gene expression				17.6299	Nanjo et al. (2011)	1	Plant Molecular Biology
gene expression				17.6003	Nanjo et al. (2011)	1	Plant Molecular Biology
gene expression		Glyma13g42530		17.5985	Nanjo et al. (2011)	1	Plant Molecular Biology
gene expression				17.4284	Nanjo et al. (2011)	1	Plant Molecular Biology
gene expression		Glyma07g33050		17.4239	Nanjo et al. (2011)	1	Plant Molecular Biology
gene expression				17.3966	Nanjo et al. (2011)	1	Plant Molecular Biology
gene expression				17.3209	Nanjo et al. (2011)	1	Plant Molecular Biology
gene expression		Glyma08g08380		17.2929	Nanjo et al. (2011)	1	Plant Molecular Biology
gene expression		Glyma07g01430		17.2825	Nanjo et al. (2011)	1	Plant Molecular Biology
gene expression		Glyma02g18260		17.2615	Nanjo et al. (2011)	1	Plant Molecular Biology
gene expression		Glyma19g36800		17.1962	Nanjo et al. (2011)	1	Plant Molecular Biology
gene expression		Glyma07g15270		17.148	Nanjo et al. (2011)	1	Plant Molecular Biology
gene expression		Glyma04g37640		17.11	Nanjo et al. (2011)	1	Plant Molecular Biology
gene expression		Glyma11g21470		17.0704	Nanjo et al. (2011)	1	Plant Molecular Biology
gene expression		Glyma19g31900		17.0281	Nanjo et al. (2011)	1	Plant Molecular Biology
gene expression		Glyma14g10730		16.925	Nanjo et al. (2011)	1	Plant Molecular Biology
gene expression		Glyma20g24810		16.8418	Nanjo et al. (2011)	1	Plant Molecular Biology
gene expression				16.8409	Nanjo et al. (2011)	1	Plant Molecular Biology
gene expression				16.8403	Nanjo et al. (2011)	1	Plant Molecular Biology
gene expression		Glyma17g12270		16.8401	Nanjo et al. (2011)	1	Plant Molecular Biology
gene expression		Glyma06g06860		16.8321	Nanjo et al. (2011)	1	Plant Molecular Biology
gene expression		Glyma03g40730		16.8102	Nanjo et al. (2011)	1	Plant Molecular Biology
gene expression		Glyma06g12780		16.7902	Nanjo et al. (2011)	1	Plant Molecular Biology
gene expression				16.7873	Nanjo et al. (2011)	1	Plant Molecular Biology
gene expression		Glyma13g40270		16.7481	Nanjo et al. (2011)	1	Plant Molecular Biology
gene expression				16.6599	Nanjo et al. (2011)	1	Plant Molecular Biology
gene expression		Glyma12g29370		16.6253	Nanjo et al. (2011)	1	Plant Molecular Biology
gene expression		Glyma02g15200		16.6131	Nanjo et al. (2011)	1	Plant Molecular Biology
gene expression		Glyma10g12320		16.6081	Nanjo et al. (2011)	1	Plant Molecular Biology
gene expression		Glyma06g09320		16.4898	Nanjo et al. (2011)	1	Plant Molecular Biology
gene expression		Glyma18g06080		16.3929	Nanjo et al. (2011)	1	Plant Molecular Biology
gene expression		Glyma04g05290		16.3554	Nanjo et al. (2011)	1	Plant Molecular Biology
gene expression		Glyma01g35660		16.346	Nanjo et al. (2011)	1	Plant Molecular Biology
gene expression				16.2966	Nanjo et al. (2011)	1	Plant Molecular Biology
gene expression		Glyma08g22530		16.286	Nanjo et al. (2011)	1	Plant Molecular Biology
gene expression				16.2789	Nanjo et al. (2011)	1	Plant Molecular Biology
gene expression				16.2549	Nanjo et al. (2011)	1	Plant Molecular Biology
gene expression		Glyma13g09530		16.1089	Nanjo et al. (2011)	1	Plant Molecular Biology
gene expression		Glyma03g39100		16.0082	Nanjo et al. (2011)	1	Plant Molecular Biology
gene expression		Glyma19g02370		15.8853	Nanjo et al. (2011)	1	Plant Molecular Biology
gene expression		Glyma20g35240		15.8091	Nanjo et al. (2011)	1	Plant Molecular Biology
gene expression		Glyma11g10300		15.7988	Nanjo et al. (2011)	1	Plant Molecular Biology
gene expression				15.7882	Nanjo et al. (2011)	1	Plant Molecular Biology
gene expression				15.7596	Nanjo et al. (2011)	1	Plant Molecular Biology
gene expression		Glyma17g14900		15.7144	Nanjo et al. (2011)	1	Plant Molecular Biology
gene expression				15.6388	Nanjo et al. (2011)	1	Plant Molecular Biology
gene expression		Glyma13g28040		15.6289	Nanjo et al. (2011)	1	Plant Molecular Biology
gene expression		Glyma10g07710		15.5585	Nanjo et al. (2011)	1	Plant Molecular Biology
gene expression				15.5521	Nanjo et al. (2011)	1	Plant Molecular Biology
gene expression		Glyma12g36580		15.3588	Nanjo et al. (2011)	1	Plant Molecular Biology
gene expression		Glyma04g33280		15.2696	Nanjo et al. (2011)	1	Plant Molecular Biology
gene expression				15.266	Nanjo et al. (2011)	1	Plant Molecular Biology
gene expression		Glyma05g34730		15.2653	Nanjo et al. (2011)	1	Plant Molecular Biology
gene expression		Glyma08g04950		15.2653	Nanjo et al. (2011)	1	Plant Molecular Biology
gene expression		Glyma18g49130		15.1616	Nanjo et al. (2011)	1	Plant Molecular Biology
gene expression		Glyma11g06050		15.1593	Nanjo et al. (2011)	1	Plant Molecular Biology
gene expression		Glyma13g06930		15.1564	Nanjo et al. (2011)	1	Plant Molecular Biology
gene expression		Glyma07g19010		15.1389	Nanjo et al. (2011)	1	Plant Molecular Biology
gene expression		Glyma04g41460		15.0973	Nanjo et al. (2011)	1	Plant Molecular Biology
gene expression		Glyma16g04910		15.0917	Nanjo et al. (2011)	1	Plant Molecular Biology
gene expression				15.0384	Nanjo et al. (2011)	1	Plant Molecular Biology
gene expression		Glyma19g39990		15.0375	Nanjo et al. (2011)	1	Plant Molecular Biology
gene expression				15.0051	Nanjo et al. (2011)	1	Plant Molecular Biology
gene expression		Glyma20g35240		14.9726	Nanjo et al. (2011)	1	Plant Molecular Biology
gene expression		Glyma05g03520		14.8507	Nanjo et al. (2011)	1	Plant Molecular Biology
gene expression		Glyma13g36120		14.8383	Nanjo et al. (2011)	1	Plant Molecular Biology
gene expression				14.8322	Nanjo et al. (2011)	1	Plant Molecular Biology
gene expression		Glyma05g31740		14.822	Nanjo et al. (2011)	1	Plant Molecular Biology
gene expression				14.7888	Nanjo et al. (2011)	1	Plant Molecular Biology
gene expression		Glyma05g32850		14.7322	Nanjo et al. (2011)	1	Plant Molecular Biology
gene expression		Glyma13g33590		14.6314	Nanjo et al. (2011)	1	Plant Molecular Biology
gene expression		Glyma16g01890		14.6062	Nanjo et al. (2011)	1	Plant Molecular Biology
gene expression		Glyma13g00280		14.5811	Nanjo et al. (2011)	1	Plant Molecular Biology
gene expression				14.5262	Nanjo et al. (2011)	1	Plant Molecular Biology
gene expression		Glyma13g00600		14.482	Nanjo et al. (2011)	1	Plant Molecular Biology
gene expression		Glyma04g08390		14.4548	Nanjo et al. (2011)	1	Plant Molecular Biology
gene expression		Glyma05g32850		14.4113	Nanjo et al. (2011)	1	Plant Molecular Biology
gene expression				14.3623	Nanjo et al. (2011)	1	Plant Molecular Biology
gene expression		Glyma05g32880		14.3411	Nanjo et al. (2011)	1	Plant Molecular Biology
gene expression				14.3321	Nanjo et al. (2011)	1	Plant Molecular Biology
gene expression		Glyma17g15020		14.2382	Nanjo et al. (2011)	1	Plant Molecular Biology
gene expression		Glyma07g04650		14.2083	Nanjo et al. (2011)	1	Plant Molecular Biology
gene expression		Glyma04g40640		14.1827	Nanjo et al. (2011)	1	Plant Molecular Biology
gene expression		Glyma01g38380		14.1302	Nanjo et al. (2011)	1	Plant Molecular Biology
gene expression		Glyma11g34490		14.0843	Nanjo et al. (2011)	1	Plant Molecular Biology
gene expression		Glyma10g32890		14.0193	Nanjo et al. (2011)	1	Plant Molecular Biology
gene expression				14.019	Nanjo et al. (2011)	1	Plant Molecular Biology
gene expression		Glyma06g45150		13.9525	Nanjo et al. (2011)	1	Plant Molecular Biology
gene expression		Glyma12g02550		13.9343	Nanjo et al. (2011)	1	Plant Molecular Biology
gene expression		Glyma01g38220		13.7816	Nanjo et al. (2011)	1	Plant Molecular Biology
gene expression		Glyma17g20180		13.7541	Nanjo et al. (2011)	1	Plant Molecular Biology
gene expression		Glyma04g00930		13.7404	Nanjo et al. (2011)	1	Plant Molecular Biology
gene expression				13.7294	Nanjo et al. (2011)	1	Plant Molecular Biology
gene expression		Glyma02g11610		13.7204	Nanjo et al. (2011)	1	Plant Molecular Biology
gene expression		Glyma06g41520		13.6524	Nanjo et al. (2011)	1	Plant Molecular Biology
gene expression				13.5342	Nanjo et al. (2011)	1	Plant Molecular Biology
gene expression		Glyma10g23460		13.4789	Nanjo et al. (2011)	1	Plant Molecular Biology
gene expression				13.456	Nanjo et al. (2011)	1	Plant Molecular Biology
gene expression		Glyma09g40570		13.379	Nanjo et al. (2011)	1	Plant Molecular Biology
gene expression		Glyma07g15480		13.3282	Nanjo et al. (2011)	1	Plant Molecular Biology
gene expression		Glyma04g39360		13.3087	Nanjo et al. (2011)	1	Plant Molecular Biology
gene expression				13.2441	Nanjo et al. (2011)	1	Plant Molecular Biology
gene expression		Glyma12g02590		13.1987	Nanjo et al. (2011)	1	Plant Molecular Biology
gene expression		Glyma10g02340		13.1975	Nanjo et al. (2011)	1	Plant Molecular Biology
gene expression		Glyma06g08710		13.1813	Nanjo et al. (2011)	1	Plant Molecular Biology
gene expression		Glyma16g08120		13.1587	Nanjo et al. (2011)	1	Plant Molecular Biology
gene expression		Glyma05g28380		13.1214	Nanjo et al. (2011)	1	Plant Molecular Biology
gene expression		Glyma02g00870		13.0299	Nanjo et al. (2011)	1	Plant Molecular Biology
gene expression		Glyma20g38000		12.9822	Nanjo et al. (2011)	1	Plant Molecular Biology
gene expression		Glyma05g34870		12.9247	Nanjo et al. (2011)	1	Plant Molecular Biology
gene expression		Glyma04g05290		12.8999	Nanjo et al. (2011)	1	Plant Molecular Biology
gene expression				12.8945	Nanjo et al. (2011)	1	Plant Molecular Biology
gene expression		Glyma04g09710		12.8782	Nanjo et al. (2011)	1	Plant Molecular Biology
gene expression				12.8589	Nanjo et al. (2011)	1	Plant Molecular Biology
gene expression		Glyma10g23790		12.7936	Nanjo et al. (2011)	1	Plant Molecular Biology
gene expression				12.7657	Nanjo et al. (2011)	1	Plant Molecular Biology
gene expression		Glyma11g02810		12.7558	Nanjo et al. (2011)	1	Plant Molecular Biology
gene expression				12.7472	Nanjo et al. (2011)	1	Plant Molecular Biology
gene expression		Glyma02g11670		12.7006	Nanjo et al. (2011)	1	Plant Molecular Biology
gene expression		Glyma19g39830		12.6827	Nanjo et al. (2011)	1	Plant Molecular Biology
gene expression		Glyma03g34480		12.672	Nanjo et al. (2011)	1	Plant Molecular Biology
gene expression		Glyma07g15060		12.6714	Nanjo et al. (2011)	1	Plant Molecular Biology
gene expression		Glyma13g04940		12.6335	Nanjo et al. (2011)	1	Plant Molecular Biology
gene expression		Glyma13g16950		12.6157	Nanjo et al. (2011)	1	Plant Molecular Biology
gene expression		Glyma15g20990		12.5526	Nanjo et al. (2011)	1	Plant Molecular Biology
gene expression				12.5098	Nanjo et al. (2011)	1	Plant Molecular Biology
gene expression		Glyma17g07250		12.4872	Nanjo et al. (2011)	1	Plant Molecular Biology
gene expression				12.3784	Nanjo et al. (2011)	1	Plant Molecular Biology
gene expression				12.3647	Nanjo et al. (2011)	1	Plant Molecular Biology
gene expression		Glyma18g48810		12.3411	Nanjo et al. (2011)	1	Plant Molecular Biology
gene expression		Glyma09g06830		12.3373	Nanjo et al. (2011)	1	Plant Molecular Biology
gene expression				12.3346	Nanjo et al. (2011)	1	Plant Molecular Biology
gene expression				12.3143	Nanjo et al. (2011)	1	Plant Molecular Biology
gene expression		Glyma13g21540		12.3074	Nanjo et al. (2011)	1	Plant Molecular Biology
gene expression		Glyma05g36110		12.2923	Nanjo et al. (2011)	1	Plant Molecular Biology
gene expression		Glyma08g41810		12.2294	Nanjo et al. (2011)	1	Plant Molecular Biology
gene expression		Glyma04g33940		12.2209	Nanjo et al. (2011)	1	Plant Molecular Biology
gene expression		Glyma02g16970		12.2152	Nanjo et al. (2011)	1	Plant Molecular Biology
gene expression				12.1361	Nanjo et al. (2011)	1	Plant Molecular Biology
gene expression		Glyma04g35040		12.134	Nanjo et al. (2011)	1	Plant Molecular Biology
gene expression		Glyma15g20180		12.0856	Nanjo et al. (2011)	1	Plant Molecular Biology
gene expression				12.0746	Nanjo et al. (2011)	1	Plant Molecular Biology
gene expression		Glyma07g30950		11.9723	Nanjo et al. (2011)	1	Plant Molecular Biology
gene expression				11.9212	Nanjo et al. (2011)	1	Plant Molecular Biology
gene expression				11.9108	Nanjo et al. (2011)	1	Plant Molecular Biology
gene expression		Glyma06g40390		11.9058	Nanjo et al. (2011)	1	Plant Molecular Biology
gene expression		Glyma14g07990		11.8297	Nanjo et al. (2011)	1	Plant Molecular Biology
gene expression				11.7854	Nanjo et al. (2011)	1	Plant Molecular Biology
gene expression		Glyma08g05080		11.7782	Nanjo et al. (2011)	1	Plant Molecular Biology
gene expression		Glyma13g24520		11.7619	Nanjo et al. (2011)	1	Plant Molecular Biology
gene expression				11.7612	Nanjo et al. (2011)	1	Plant Molecular Biology
gene expression				11.7459	Nanjo et al. (2011)	1	Plant Molecular Biology
gene expression		Glyma19g02370		11.7055	Nanjo et al. (2011)	1	Plant Molecular Biology
gene expression		Glyma19g37420		11.682	Nanjo et al. (2011)	1	Plant Molecular Biology
gene expression				11.6737	Nanjo et al. (2011)	1	Plant Molecular Biology
gene expression				11.6456	Nanjo et al. (2011)	1	Plant Molecular Biology
gene expression				11.6396	Nanjo et al. (2011)	1	Plant Molecular Biology
gene expression				11.6305	Nanjo et al. (2011)	1	Plant Molecular Biology
gene expression		Glyma02g16970		11.6256	Nanjo et al. (2011)	1	Plant Molecular Biology
gene expression		Glyma10g02830		11.6256	Nanjo et al. (2011)	1	Plant Molecular Biology
gene expression		Glyma02g02190		11.6254	Nanjo et al. (2011)	1	Plant Molecular Biology
gene expression		Glyma14g27940		11.6129	Nanjo et al. (2011)	1	Plant Molecular Biology
gene expression		Glyma13g22500		11.5468	Nanjo et al. (2011)	1	Plant Molecular Biology
gene expression		Glyma17g11310		11.5468	Nanjo et al. (2011)	1	Plant Molecular Biology
gene expression		Glyma17g14160		11.5328	Nanjo et al. (2011)	1	Plant Molecular Biology
gene expression		Glyma20g07050		11.5147	Nanjo et al. (2011)	1	Plant Molecular Biology
gene expression		Glyma01g05060		11.5123	Nanjo et al. (2011)	1	Plant Molecular Biology
gene expression		Glyma10g03090		11.5118	Nanjo et al. (2011)	1	Plant Molecular Biology
gene expression		Glyma01g44480		11.4549	Nanjo et al. (2011)	1	Plant Molecular Biology
gene expression				11.4396	Nanjo et al. (2011)	1	Plant Molecular Biology
gene expression				11.4156	Nanjo et al. (2011)	1	Plant Molecular Biology
gene expression				11.4105	Nanjo et al. (2011)	1	Plant Molecular Biology
gene expression		Glyma11g19860		11.4066	Nanjo et al. (2011)	1	Plant Molecular Biology
gene expression				11.3924	Nanjo et al. (2011)	1	Plant Molecular Biology
gene expression		Glyma15g18620		11.3817	Nanjo et al. (2011)	1	Plant Molecular Biology
gene expression				11.3437	Nanjo et al. (2011)	1	Plant Molecular Biology
gene expression		Glyma04g28560		11.3393	Nanjo et al. (2011)	1	Plant Molecular Biology
gene expression		Glyma09g08550		11.336	Nanjo et al. (2011)	1	Plant Molecular Biology
gene expression		Glyma18g05700		11.3122	Nanjo et al. (2011)	1	Plant Molecular Biology
gene expression		Glyma16g22630		11.3083	Nanjo et al. (2011)	1	Plant Molecular Biology
gene expression				11.301	Nanjo et al. (2011)	1	Plant Molecular Biology
gene expression		Glyma17g34420		11.2245	Nanjo et al. (2011)	1	Plant Molecular Biology
gene expression		Glyma14g05920		11.2136	Nanjo et al. (2011)	1	Plant Molecular Biology
gene expression		Glyma03g00830		11.2132	Nanjo et al. (2011)	1	Plant Molecular Biology
gene expression		Glyma07g39640		11.1352	Nanjo et al. (2011)	1	Plant Molecular Biology
gene expression				11.1309	Nanjo et al. (2011)	1	Plant Molecular Biology
gene expression				11.1184	Nanjo et al. (2011)	1	Plant Molecular Biology
gene expression				11.108	Nanjo et al. (2011)	1	Plant Molecular Biology
gene expression		Glyma10g08280		11.1066	Nanjo et al. (2011)	1	Plant Molecular Biology
gene expression		Glyma05g01660		11.0751	Nanjo et al. (2011)	1	Plant Molecular Biology
gene expression		Glyma03g16140		11.0731	Nanjo et al. (2011)	1	Plant Molecular Biology
gene expression		Glyma05g37350		11.0516	Nanjo et al. (2011)	1	Plant Molecular Biology
gene expression				11.0418	Nanjo et al. (2011)	1	Plant Molecular Biology
gene expression		Glyma03g01210		11.0266	Nanjo et al. (2011)	1	Plant Molecular Biology
gene expression		Glyma14g39190		10.9889	Nanjo et al. (2011)	1	Plant Molecular Biology
gene expression		Glyma11g15930		10.9705	Nanjo et al. (2011)	1	Plant Molecular Biology
gene expression				10.8978	Nanjo et al. (2011)	1	Plant Molecular Biology
gene expression		Glyma11g13600		10.8267	Nanjo et al. (2011)	1	Plant Molecular Biology
gene expression		Glyma13g22540		10.8217	Nanjo et al. (2011)	1	Plant Molecular Biology
gene expression		Glyma02g06400		10.8087	Nanjo et al. (2011)	1	Plant Molecular Biology
gene expression		Glyma16g08120		10.7961	Nanjo et al. (2011)	1	Plant Molecular Biology
gene expression		Glyma12g34710		10.7619	Nanjo et al. (2011)	1	Plant Molecular Biology
gene expression		Glyma14g34000		10.7529	Nanjo et al. (2011)	1	Plant Molecular Biology
gene expression		Glyma04g02210		10.7503	Nanjo et al. (2011)	1	Plant Molecular Biology
gene expression		Glyma20g26940		10.7141	Nanjo et al. (2011)	1	Plant Molecular Biology
gene expression				10.711	Nanjo et al. (2011)	1	Plant Molecular Biology
gene expression		Glyma10g25760		10.7104	Nanjo et al. (2011)	1	Plant Molecular Biology
gene expression				10.7024	Nanjo et al. (2011)	1	Plant Molecular Biology
gene expression		Glyma11g08190		10.691	Nanjo et al. (2011)	1	Plant Molecular Biology
gene expression		Glyma01g03150		10.6888	Nanjo et al. (2011)	1	Plant Molecular Biology
gene expression				10.6723	Nanjo et al. (2011)	1	Plant Molecular Biology
gene expression		Glyma08g16670		10.6523	Nanjo et al. (2011)	1	Plant Molecular Biology
gene expression				10.6196	Nanjo et al. (2011)	1	Plant Molecular Biology
gene expression		Glyma10g28300		10.6065	Nanjo et al. (2011)	1	Plant Molecular Biology
gene expression		Glyma04g01190		10.5814	Nanjo et al. (2011)	1	Plant Molecular Biology
gene expression		Glyma17g14160		10.5675	Nanjo et al. (2011)	1	Plant Molecular Biology
gene expression		Glyma13g23310		10.5144	Nanjo et al. (2011)	1	Plant Molecular Biology
gene expression				10.4879	Nanjo et al. (2011)	1	Plant Molecular Biology
gene expression		Glyma13g40240		10.4774	Nanjo et al. (2011)	1	Plant Molecular Biology
gene expression				10.4733	Nanjo et al. (2011)	1	Plant Molecular Biology
gene expression		Glyma08g02470		10.4552	Nanjo et al. (2011)	1	Plant Molecular Biology
gene expression		Glyma05g04230		10.4467	Nanjo et al. (2011)	1	Plant Molecular Biology
gene expression				10.3948	Nanjo et al. (2011)	1	Plant Molecular Biology
gene expression		Glyma17g20170		10.3898	Nanjo et al. (2011)	1	Plant Molecular Biology
gene expression		Glyma17g17430		10.3831	Nanjo et al. (2011)	1	Plant Molecular Biology
gene expression		Glyma19g25900		10.37	Nanjo et al. (2011)	1	Plant Molecular Biology
gene expression		Glyma18g09000		10.369	Nanjo et al. (2011)	1	Plant Molecular Biology
gene expression		Glyma19g26250		10.3514	Nanjo et al. (2011)	1	Plant Molecular Biology
gene expression		Glyma12g05760		10.3366	Nanjo et al. (2011)	1	Plant Molecular Biology
gene expression		Glyma09g08550		10.2887	Nanjo et al. (2011)	1	Plant Molecular Biology
gene expression		Glyma17g18080		10.2786	Nanjo et al. (2011)	1	Plant Molecular Biology
gene expression		Glyma06g11430		10.2605	Nanjo et al. (2011)	1	Plant Molecular Biology
gene expression		Glyma20g38930		10.2411	Nanjo et al. (2011)	1	Plant Molecular Biology
gene expression		Glyma16g04910		10.2186	Nanjo et al. (2011)	1	Plant Molecular Biology
gene expression				10.2077	Nanjo et al. (2011)	1	Plant Molecular Biology
gene expression		Glyma17g03950		10.1929	Nanjo et al. (2011)	1	Plant Molecular Biology
gene expression				10.1683	Nanjo et al. (2011)	1	Plant Molecular Biology
gene expression				10.1395	Nanjo et al. (2011)	1	Plant Molecular Biology
gene expression				10.1256	Nanjo et al. (2011)	1	Plant Molecular Biology
gene expression		Glyma11g02010		10.1221	Nanjo et al. (2011)	1	Plant Molecular Biology
gene expression				10.1206	Nanjo et al. (2011)	1	Plant Molecular Biology
gene expression				10.1037	Nanjo et al. (2011)	1	Plant Molecular Biology
gene expression		Glyma04g42800		10.0942	Nanjo et al. (2011)	1	Plant Molecular Biology
gene expression		Glyma08g25390		10.0922	Nanjo et al. (2011)	1	Plant Molecular Biology
gene expression		Glyma14g01950		10.0747	Nanjo et al. (2011)	1	Plant Molecular Biology
gene expression		Glyma15g10180		10.0659	Nanjo et al. (2011)	1	Plant Molecular Biology
gene expression		Glyma01g44480		10.0653	Nanjo et al. (2011)	1	Plant Molecular Biology
gene expression		Glyma16g17500		10.0326	Nanjo et al. (2011)	1	Plant Molecular Biology
gene expression				10.0191	Nanjo et al. (2011)	1	Plant Molecular Biology
gene expression		Glyma07g15270		10.0118	Nanjo et al. (2011)	1	Plant Molecular Biology
gene expression		Glyma09g12100		9.95336	Nanjo et al. (2011)	1	Plant Molecular Biology
gene expression		Glyma06g09810		9.95222	Nanjo et al. (2011)	1	Plant Molecular Biology
gene expression		Glyma18g01330		9.94523	Nanjo et al. (2011)	1	Plant Molecular Biology
gene expression				9.9153	Nanjo et al. (2011)	1	Plant Molecular Biology
gene expression				9.91382	Nanjo et al. (2011)	1	Plant Molecular Biology
gene expression		Glyma01g01370		9.90408	Nanjo et al. (2011)	1	Plant Molecular Biology
gene expression		Glyma18g02430		9.88425	Nanjo et al. (2011)	1	Plant Molecular Biology
gene expression				9.86831	Nanjo et al. (2011)	1	Plant Molecular Biology
gene expression		Glyma09g35760		9.84104	Nanjo et al. (2011)	1	Plant Molecular Biology
gene expression		Glyma11g36780		9.8124	Nanjo et al. (2011)	1	Plant Molecular Biology
gene expression				9.7776	Nanjo et al. (2011)	1	Plant Molecular Biology
gene expression		Glyma03g37760		9.77296	Nanjo et al. (2011)	1	Plant Molecular Biology
gene expression				9.76501	Nanjo et al. (2011)	1	Plant Molecular Biology
gene expression				9.74137	Nanjo et al. (2011)	1	Plant Molecular Biology
gene expression				9.73441	Nanjo et al. (2011)	1	Plant Molecular Biology
gene expression		Glyma09g29380		9.7248	Nanjo et al. (2011)	1	Plant Molecular Biology
gene expression		Glyma20g28550		9.71897	Nanjo et al. (2011)	1	Plant Molecular Biology
gene expression		Glyma09g34140		9.67853	Nanjo et al. (2011)	1	Plant Molecular Biology
gene expression		Glyma15g06510		9.63683	Nanjo et al. (2011)	1	Plant Molecular Biology
gene expression				9.63668	Nanjo et al. (2011)	1	Plant Molecular Biology
gene expression				9.62302	Nanjo et al. (2011)	1	Plant Molecular Biology
gene expression		Glyma11g01050		9.61196	Nanjo et al. (2011)	1	Plant Molecular Biology
gene expression				9.6	Nanjo et al. (2011)	1	Plant Molecular Biology
gene expression				9.58116	Nanjo et al. (2011)	1	Plant Molecular Biology
gene expression		Glyma05g32510		9.56544	Nanjo et al. (2011)	1	Plant Molecular Biology
gene expression				9.56509	Nanjo et al. (2011)	1	Plant Molecular Biology
gene expression		Glyma11g13760		9.55679	Nanjo et al. (2011)	1	Plant Molecular Biology
gene expression		Glyma18g52730		9.54761	Nanjo et al. (2011)	1	Plant Molecular Biology
gene expression		Glyma17g12480		9.54606	Nanjo et al. (2011)	1	Plant Molecular Biology
gene expression		Glyma08g10630		9.50919	Nanjo et al. (2011)	1	Plant Molecular Biology
gene expression		Glyma03g37700		9.46713	Nanjo et al. (2011)	1	Plant Molecular Biology
gene expression		Glyma09g39450		9.46024	Nanjo et al. (2011)	1	Plant Molecular Biology
gene expression		Glyma05g28310		9.45253	Nanjo et al. (2011)	1	Plant Molecular Biology
gene expression		Glyma13g09290		9.43477	Nanjo et al. (2011)	1	Plant Molecular Biology
gene expression				9.43055	Nanjo et al. (2011)	1	Plant Molecular Biology
gene expression				9.42081	Nanjo et al. (2011)	1	Plant Molecular Biology
gene expression				9.4121	Nanjo et al. (2011)	1	Plant Molecular Biology
gene expression		Glyma12g36300		9.39787	Nanjo et al. (2011)	1	Plant Molecular Biology
gene expression		Glyma05g29400		9.35841	Nanjo et al. (2011)	1	Plant Molecular Biology
gene expression		Glyma07g05130		9.35693	Nanjo et al. (2011)	1	Plant Molecular Biology
gene expression				9.33828	Nanjo et al. (2011)	1	Plant Molecular Biology
gene expression		Glyma06g18110		9.33563	Nanjo et al. (2011)	1	Plant Molecular Biology
gene expression		Glyma18g01980		9.30314	Nanjo et al. (2011)	1	Plant Molecular Biology
gene expression		Glyma07g02420		9.29526	Nanjo et al. (2011)	1	Plant Molecular Biology
gene expression		Glyma13g39090		9.28245	Nanjo et al. (2011)	1	Plant Molecular Biology
gene expression		Glyma14g10290		9.27388	Nanjo et al. (2011)	1	Plant Molecular Biology
gene expression		Glyma11g02010		9.26109	Nanjo et al. (2011)	1	Plant Molecular Biology
gene expression		Glyma11g02050		9.25752	Nanjo et al. (2011)	1	Plant Molecular Biology
gene expression		Glyma11g00230		9.24324	Nanjo et al. (2011)	1	Plant Molecular Biology
gene expression				9.23614	Nanjo et al. (2011)	1	Plant Molecular Biology
gene expression		Glyma04g06520		9.23526	Nanjo et al. (2011)	1	Plant Molecular Biology
gene expression				9.23421	Nanjo et al. (2011)	1	Plant Molecular Biology
gene expression		Glyma09g40520		9.21921	Nanjo et al. (2011)	1	Plant Molecular Biology
gene expression		Glyma08g14590		9.21711	Nanjo et al. (2011)	1	Plant Molecular Biology
gene expression				9.20369	Nanjo et al. (2011)	1	Plant Molecular Biology
gene expression				9.20341	Nanjo et al. (2011)	1	Plant Molecular Biology
gene expression				9.19658	Nanjo et al. (2011)	1	Plant Molecular Biology
gene expression				9.18381	Nanjo et al. (2011)	1	Plant Molecular Biology
gene expression				9.18323	Nanjo et al. (2011)	1	Plant Molecular Biology
gene expression				9.16651	Nanjo et al. (2011)	1	Plant Molecular Biology
gene expression		Glyma05g05390		9.14433	Nanjo et al. (2011)	1	Plant Molecular Biology
gene expression		Glyma12g33720		9.13921	Nanjo et al. (2011)	1	Plant Molecular Biology
gene expression				9.13747	Nanjo et al. (2011)	1	Plant Molecular Biology
gene expression		Glyma17g01930		9.13508	Nanjo et al. (2011)	1	Plant Molecular Biology
gene expression				9.12741	Nanjo et al. (2011)	1	Plant Molecular Biology
gene expression		Glyma19g21700		9.10898	Nanjo et al. (2011)	1	Plant Molecular Biology
gene expression		Glyma04g38560		9.09044	Nanjo et al. (2011)	1	Plant Molecular Biology
gene expression		Glyma11g21600		9.0658	Nanjo et al. (2011)	1	Plant Molecular Biology
gene expression		Glyma07g04850		9.05506	Nanjo et al. (2011)	1	Plant Molecular Biology
gene expression		Glyma10g35010		9.05371	Nanjo et al. (2011)	1	Plant Molecular Biology
gene expression		Glyma11g06050		9.0413	Nanjo et al. (2011)	1	Plant Molecular Biology
gene expression				9.04066	Nanjo et al. (2011)	1	Plant Molecular Biology
gene expression				9.03931	Nanjo et al. (2011)	1	Plant Molecular Biology
gene expression		Glyma13g36950		9.02621	Nanjo et al. (2011)	1	Plant Molecular Biology
gene expression		Glyma11g03250		9.01408	Nanjo et al. (2011)	1	Plant Molecular Biology
gene expression		Glyma03g40490		8.99372	Nanjo et al. (2011)	1	Plant Molecular Biology
gene expression				8.98708	Nanjo et al. (2011)	1	Plant Molecular Biology
gene expression		Glyma14g07460		8.93587	Nanjo et al. (2011)	1	Plant Molecular Biology
gene expression		Glyma19g28300		8.92175	Nanjo et al. (2011)	1	Plant Molecular Biology
gene expression				8.90398	Nanjo et al. (2011)	1	Plant Molecular Biology
gene expression		Glyma11g10320		8.90195	Nanjo et al. (2011)	1	Plant Molecular Biology
gene expression				8.89391	Nanjo et al. (2011)	1	Plant Molecular Biology
gene expression		Glyma05g34920		8.87533	Nanjo et al. (2011)	1	Plant Molecular Biology
gene expression		Glyma07g39100		8.85787	Nanjo et al. (2011)	1	Plant Molecular Biology
gene expression				8.85768	Nanjo et al. (2011)	1	Plant Molecular Biology
gene expression				8.85091	Nanjo et al. (2011)	1	Plant Molecular Biology
gene expression		Glyma07g09290		8.80478	Nanjo et al. (2011)	1	Plant Molecular Biology
gene expression		Glyma13g09290		8.80459	Nanjo et al. (2011)	1	Plant Molecular Biology
gene expression		Glyma08g39150		8.78636	Nanjo et al. (2011)	1	Plant Molecular Biology
gene expression		Glyma15g12320		8.77444	Nanjo et al. (2011)	1	Plant Molecular Biology
gene expression		Glyma16g20490		8.75382	Nanjo et al. (2011)	1	Plant Molecular Biology
gene expression		Glyma10g35980		8.74507	Nanjo et al. (2011)	1	Plant Molecular Biology
gene expression				8.72949	Nanjo et al. (2011)	1	Plant Molecular Biology
gene expression		Glyma05g09310		8.72404	Nanjo et al. (2011)	1	Plant Molecular Biology
gene expression				8.69418	Nanjo et al. (2011)	1	Plant Molecular Biology
gene expression		Glyma04g06770		8.66896	Nanjo et al. (2011)	1	Plant Molecular Biology
gene expression		Glyma03g34740		8.66818	Nanjo et al. (2011)	1	Plant Molecular Biology
gene expression				8.66331	Nanjo et al. (2011)	1	Plant Molecular Biology
gene expression		Glyma06g20530		8.64315	Nanjo et al. (2011)	1	Plant Molecular Biology
gene expression				8.63563	Nanjo et al. (2011)	1	Plant Molecular Biology
gene expression		Glyma13g41130		8.63332	Nanjo et al. (2011)	1	Plant Molecular Biology
gene expression				8.62723	Nanjo et al. (2011)	1	Plant Molecular Biology
gene expression		Glyma04g01120		8.62355	Nanjo et al. (2011)	1	Plant Molecular Biology
gene expression		Glyma08g23590		8.60638	Nanjo et al. (2011)	1	Plant Molecular Biology
gene expression		Glyma11g12220		8.59178	Nanjo et al. (2011)	1	Plant Molecular Biology
gene expression		Glyma19g02600		8.58451	Nanjo et al. (2011)	1	Plant Molecular Biology
gene expression		Glyma06g01550		8.57745	Nanjo et al. (2011)	1	Plant Molecular Biology
gene expression				8.57602	Nanjo et al. (2011)	1	Plant Molecular Biology
gene expression		Glyma11g37560		8.56777	Nanjo et al. (2011)	1	Plant Molecular Biology
gene expression		Glyma02g05580		8.53869	Nanjo et al. (2011)	1	Plant Molecular Biology
gene expression				8.53748	Nanjo et al. (2011)	1	Plant Molecular Biology
gene expression				8.53536	Nanjo et al. (2011)	1	Plant Molecular Biology
gene expression		Glyma17g20190		8.51591	Nanjo et al. (2011)	1	Plant Molecular Biology
gene expression		Glyma14g03410		8.51559	Nanjo et al. (2011)	1	Plant Molecular Biology
gene expression				8.51405	Nanjo et al. (2011)	1	Plant Molecular Biology
gene expression		Glyma08g16190		8.48196	Nanjo et al. (2011)	1	Plant Molecular Biology
gene expression		Glyma03g33340		8.4794	Nanjo et al. (2011)	1	Plant Molecular Biology
gene expression				8.47758	Nanjo et al. (2011)	1	Plant Molecular Biology
gene expression				8.46284	Nanjo et al. (2011)	1	Plant Molecular Biology
gene expression				8.4403	Nanjo et al. (2011)	1	Plant Molecular Biology
gene expression		Glyma13g16510		8.43796	Nanjo et al. (2011)	1	Plant Molecular Biology
gene expression		Glyma13g22790		8.41262	Nanjo et al. (2011)	1	Plant Molecular Biology
gene expression				8.40064	Nanjo et al. (2011)	1	Plant Molecular Biology
gene expression		Glyma19g00300		8.39299	Nanjo et al. (2011)	1	Plant Molecular Biology
gene expression		Glyma08g18910		8.38391	Nanjo et al. (2011)	1	Plant Molecular Biology
gene expression				8.38084	Nanjo et al. (2011)	1	Plant Molecular Biology
gene expression				8.37492	Nanjo et al. (2011)	1	Plant Molecular Biology
gene expression		Glyma07g08070		8.36604	Nanjo et al. (2011)	1	Plant Molecular Biology
gene expression		Glyma05g28380		8.35807	Nanjo et al. (2011)	1	Plant Molecular Biology
gene expression		Glyma08g11370		8.35807	Nanjo et al. (2011)	1	Plant Molecular Biology
gene expression				8.33764	Nanjo et al. (2011)	1	Plant Molecular Biology
gene expression		Glyma18g03310		8.33483	Nanjo et al. (2011)	1	Plant Molecular Biology
gene expression		Glyma05g37240		8.3295	Nanjo et al. (2011)	1	Plant Molecular Biology
gene expression				8.32095	Nanjo et al. (2011)	1	Plant Molecular Biology
gene expression				8.31887	Nanjo et al. (2011)	1	Plant Molecular Biology
gene expression				8.31148	Nanjo et al. (2011)	1	Plant Molecular Biology
gene expression		Glyma19g31820		8.3099	Nanjo et al. (2011)	1	Plant Molecular Biology
gene expression		Glyma09g37170		8.28985	Nanjo et al. (2011)	1	Plant Molecular Biology
gene expression				8.24643	Nanjo et al. (2011)	1	Plant Molecular Biology
gene expression		Glyma06g06760		8.23644	Nanjo et al. (2011)	1	Plant Molecular Biology
gene expression				8.23091	Nanjo et al. (2011)	1	Plant Molecular Biology
gene expression		Glyma07g02420		8.21863	Nanjo et al. (2011)	1	Plant Molecular Biology
gene expression				8.18757	Nanjo et al. (2011)	1	Plant Molecular Biology
gene expression		Glyma02g18250		8.16578	Nanjo et al. (2011)	1	Plant Molecular Biology
gene expression				8.1619	Nanjo et al. (2011)	1	Plant Molecular Biology
gene expression		Glyma01g24950		8.1439	Nanjo et al. (2011)	1	Plant Molecular Biology
gene expression				8.13583	Nanjo et al. (2011)	1	Plant Molecular Biology
gene expression				8.10945	Nanjo et al. (2011)	1	Plant Molecular Biology
gene expression				8.06314	Nanjo et al. (2011)	1	Plant Molecular Biology
gene expression				8.03777	Nanjo et al. (2011)	1	Plant Molecular Biology
gene expression				8.03643	Nanjo et al. (2011)	1	Plant Molecular Biology
gene expression				8.0337	Nanjo et al. (2011)	1	Plant Molecular Biology
gene expression		Glyma06g17040		8.02868	Nanjo et al. (2011)	1	Plant Molecular Biology
gene expression		Glyma01g36160		8.0226	Nanjo et al. (2011)	1	Plant Molecular Biology
gene expression				8.01109	Nanjo et al. (2011)	1	Plant Molecular Biology
gene expression		Glyma10g01330		8.01066	Nanjo et al. (2011)	1	Plant Molecular Biology
gene expression		Glyma20g25360		8.00602	Nanjo et al. (2011)	1	Plant Molecular Biology
gene expression		Glyma08g12750		8.00498	Nanjo et al. (2011)	1	Plant Molecular Biology
gene expression				7.99467	Nanjo et al. (2011)	1	Plant Molecular Biology
gene expression		Glyma06g45370		7.9841	Nanjo et al. (2011)	1	Plant Molecular Biology
gene expression		Glyma04g42270		7.96707	Nanjo et al. (2011)	1	Plant Molecular Biology
gene expression				7.96432	Nanjo et al. (2011)	1	Plant Molecular Biology
gene expression		Glyma19g03010		7.95734	Nanjo et al. (2011)	1	Plant Molecular Biology
gene expression				7.95579	Nanjo et al. (2011)	1	Plant Molecular Biology
gene expression		Glyma06g17850		7.95416	Nanjo et al. (2011)	1	Plant Molecular Biology
gene expression		Glyma10g02710		7.94565	Nanjo et al. (2011)	1	Plant Molecular Biology
gene expression				7.9358	Nanjo et al. (2011)	1	Plant Molecular Biology
gene expression		Glyma02g02600		7.90998	Nanjo et al. (2011)	1	Plant Molecular Biology
gene expression		Glyma10g35350		7.90076	Nanjo et al. (2011)	1	Plant Molecular Biology
gene expression				7.89681	Nanjo et al. (2011)	1	Plant Molecular Biology
gene expression				7.88545	Nanjo et al. (2011)	1	Plant Molecular Biology
gene expression		Glyma11g11280		7.84123	Nanjo et al. (2011)	1	Plant Molecular Biology
gene expression				7.8398	Nanjo et al. (2011)	1	Plant Molecular Biology
gene expression				7.83138	Nanjo et al. (2011)	1	Plant Molecular Biology
gene expression				7.82605	Nanjo et al. (2011)	1	Plant Molecular Biology
gene expression				7.81804	Nanjo et al. (2011)	1	Plant Molecular Biology
gene expression		Glyma13g09290		7.81749	Nanjo et al. (2011)	1	Plant Molecular Biology
gene expression		Glyma17g01970		7.80382	Nanjo et al. (2011)	1	Plant Molecular Biology
gene expression		Glyma09g01440		7.78415	Nanjo et al. (2011)	1	Plant Molecular Biology
gene expression		Glyma08g05130		7.77734	Nanjo et al. (2011)	1	Plant Molecular Biology
gene expression		Glyma15g01990		7.7449	Nanjo et al. (2011)	1	Plant Molecular Biology
gene expression		Glyma02g39040		7.72704	Nanjo et al. (2011)	1	Plant Molecular Biology
gene expression		Glyma14g37090		7.72704	Nanjo et al. (2011)	1	Plant Molecular Biology
gene expression		Glyma11g37930		7.71872	Nanjo et al. (2011)	1	Plant Molecular Biology
gene expression		Glyma09g10830		7.71485	Nanjo et al. (2011)	1	Plant Molecular Biology
gene expression		Glyma08g16670		7.71437	Nanjo et al. (2011)	1	Plant Molecular Biology
gene expression		Glyma17g37740		7.7138	Nanjo et al. (2011)	1	Plant Molecular Biology
gene expression				7.71066	Nanjo et al. (2011)	1	Plant Molecular Biology
gene expression		Glyma08g44900		7.70807	Nanjo et al. (2011)	1	Plant Molecular Biology
gene expression				7.67742	Nanjo et al. (2011)	1	Plant Molecular Biology
gene expression		Glyma02g02790		7.67008	Nanjo et al. (2011)	1	Plant Molecular Biology
gene expression				7.65109	Nanjo et al. (2011)	1	Plant Molecular Biology
gene expression		Glyma16g01640		7.6452	Nanjo et al. (2011)	1	Plant Molecular Biology
gene expression		Glyma04g42270		7.64047	Nanjo et al. (2011)	1	Plant Molecular Biology
gene expression		Glyma06g12540		7.64047	Nanjo et al. (2011)	1	Plant Molecular Biology
gene expression				7.63852	Nanjo et al. (2011)	1	Plant Molecular Biology
gene expression		Glyma19g06090		7.63823	Nanjo et al. (2011)	1	Plant Molecular Biology
gene expression				7.63282	Nanjo et al. (2011)	1	Plant Molecular Biology
gene expression		Glyma16g02300		7.62967	Nanjo et al. (2011)	1	Plant Molecular Biology
gene expression				7.61868	Nanjo et al. (2011)	1	Plant Molecular Biology
gene expression		Glyma08g10000		7.61422	Nanjo et al. (2011)	1	Plant Molecular Biology
gene expression		Glyma05g37000		7.60787	Nanjo et al. (2011)	1	Plant Molecular Biology
gene expression		Glyma16g08340		7.60518	Nanjo et al. (2011)	1	Plant Molecular Biology
gene expression		Glyma02g02790		7.60485	Nanjo et al. (2011)	1	Plant Molecular Biology
gene expression		Glyma01g42130		7.59807	Nanjo et al. (2011)	1	Plant Molecular Biology
gene expression		Glyma06g11720		7.59323	Nanjo et al. (2011)	1	Plant Molecular Biology
gene expression		Glyma13g35220		7.58984	Nanjo et al. (2011)	1	Plant Molecular Biology
gene expression		Glyma06g06950		7.56553	Nanjo et al. (2011)	1	Plant Molecular Biology
gene expression		Glyma14g24800		7.5605	Nanjo et al. (2011)	1	Plant Molecular Biology
gene expression		Glyma05g31630		7.54997	Nanjo et al. (2011)	1	Plant Molecular Biology
gene expression		Glyma13g05120		7.54514	Nanjo et al. (2011)	1	Plant Molecular Biology
gene expression		Glyma04g34890		7.54491	Nanjo et al. (2011)	1	Plant Molecular Biology
gene expression		Glyma13g01160		7.54269	Nanjo et al. (2011)	1	Plant Molecular Biology
gene expression		Glyma17g07290		7.54269	Nanjo et al. (2011)	1	Plant Molecular Biology
gene expression				7.53901	Nanjo et al. (2011)	1	Plant Molecular Biology
gene expression		Glyma14g03660		7.52345	Nanjo et al. (2011)	1	Plant Molecular Biology
gene expression		Glyma14g38280		7.51764	Nanjo et al. (2011)	1	Plant Molecular Biology
gene expression		Glyma15g23750		7.51369	Nanjo et al. (2011)	1	Plant Molecular Biology
gene expression				7.51163	Nanjo et al. (2011)	1	Plant Molecular Biology
gene expression		Glyma04g35360		7.49008	Nanjo et al. (2011)	1	Plant Molecular Biology
gene expression		Glyma09g26440		7.48712	Nanjo et al. (2011)	1	Plant Molecular Biology
gene expression		Glyma16g29650		7.48692	Nanjo et al. (2011)	1	Plant Molecular Biology
gene expression		Glyma05g00910		7.47983	Nanjo et al. (2011)	1	Plant Molecular Biology
gene expression		Glyma01g00940		7.47578	Nanjo et al. (2011)	1	Plant Molecular Biology
gene expression		Glyma12g30920		7.47318	Nanjo et al. (2011)	1	Plant Molecular Biology
gene expression		Glyma14g00620		7.47281	Nanjo et al. (2011)	1	Plant Molecular Biology
gene expression		Glyma07g16760		7.45478	Nanjo et al. (2011)	1	Plant Molecular Biology
gene expression		Glyma12g31550		7.44815	Nanjo et al. (2011)	1	Plant Molecular Biology
gene expression				7.44088	Nanjo et al. (2011)	1	Plant Molecular Biology
gene expression				7.43829	Nanjo et al. (2011)	1	Plant Molecular Biology
gene expression				7.43724	Nanjo et al. (2011)	1	Plant Molecular Biology
gene expression				7.43616	Nanjo et al. (2011)	1	Plant Molecular Biology
gene expression				7.43468	Nanjo et al. (2011)	1	Plant Molecular Biology
gene expression		Glyma04g35180		7.43271	Nanjo et al. (2011)	1	Plant Molecular Biology
gene expression		Glyma03g01900		7.42937	Nanjo et al. (2011)	1	Plant Molecular Biology
gene expression		Glyma04g36630		7.41541	Nanjo et al. (2011)	1	Plant Molecular Biology
gene expression		Glyma09g24170		7.40269	Nanjo et al. (2011)	1	Plant Molecular Biology
gene expression		Glyma09g40520		7.40249	Nanjo et al. (2011)	1	Plant Molecular Biology
gene expression		Glyma18g51700		7.40162	Nanjo et al. (2011)	1	Plant Molecular Biology
gene expression		Glyma16g01400		7.39732	Nanjo et al. (2011)	1	Plant Molecular Biology
gene expression		Glyma11g34780		7.38168	Nanjo et al. (2011)	1	Plant Molecular Biology
gene expression		Glyma09g07470		7.3811	Nanjo et al. (2011)	1	Plant Molecular Biology
gene expression		Glyma05g34530		7.37931	Nanjo et al. (2011)	1	Plant Molecular Biology
gene expression		Glyma08g17600		7.36707	Nanjo et al. (2011)	1	Plant Molecular Biology
gene expression				7.35653	Nanjo et al. (2011)	1	Plant Molecular Biology
gene expression				7.35316	Nanjo et al. (2011)	1	Plant Molecular Biology
gene expression		Glyma09g38570		7.34008	Nanjo et al. (2011)	1	Plant Molecular Biology
gene expression		Glyma12g33720		7.32659	Nanjo et al. (2011)	1	Plant Molecular Biology
gene expression		Glyma13g36770		7.32659	Nanjo et al. (2011)	1	Plant Molecular Biology
gene expression		Glyma18g29400		7.32551	Nanjo et al. (2011)	1	Plant Molecular Biology
gene expression				7.31029	Nanjo et al. (2011)	1	Plant Molecular Biology
gene expression		Glyma10g31370		7.30871	Nanjo et al. (2011)	1	Plant Molecular Biology
gene expression		Glyma18g20610		7.30635	Nanjo et al. (2011)	1	Plant Molecular Biology
gene expression		Glyma06g10380		7.30472	Nanjo et al. (2011)	1	Plant Molecular Biology
gene expression		Glyma05g38180		7.28836	Nanjo et al. (2011)	1	Plant Molecular Biology
gene expression		Glyma10g09720		7.28289	Nanjo et al. (2011)	1	Plant Molecular Biology
gene expression				7.27975	Nanjo et al. (2011)	1	Plant Molecular Biology
gene expression		Glyma05g28390		7.272	Nanjo et al. (2011)	1	Plant Molecular Biology
gene expression		Glyma09g37340		7.27099	Nanjo et al. (2011)	1	Plant Molecular Biology
gene expression		Glyma20g33060		7.25447	Nanjo et al. (2011)	1	Plant Molecular Biology
gene expression				7.24868	Nanjo et al. (2011)	1	Plant Molecular Biology
gene expression				7.23675	Nanjo et al. (2011)	1	Plant Molecular Biology
gene expression				7.23204	Nanjo et al. (2011)	1	Plant Molecular Biology
gene expression				7.23122	Nanjo et al. (2011)	1	Plant Molecular Biology
gene expression				7.23087	Nanjo et al. (2011)	1	Plant Molecular Biology
gene expression				7.22577	Nanjo et al. (2011)	1	Plant Molecular Biology
gene expression		Glyma01g01400		7.21115	Nanjo et al. (2011)	1	Plant Molecular Biology
gene expression				7.20703	Nanjo et al. (2011)	1	Plant Molecular Biology
gene expression				7.19814	Nanjo et al. (2011)	1	Plant Molecular Biology
gene expression		Glyma14g00510		7.1977	Nanjo et al. (2011)	1	Plant Molecular Biology
gene expression		Glyma01g38670		7.1976	Nanjo et al. (2011)	1	Plant Molecular Biology
gene expression				7.18604	Nanjo et al. (2011)	1	Plant Molecular Biology
gene expression				7.18407	Nanjo et al. (2011)	1	Plant Molecular Biology
gene expression		Glyma07g21110		7.18113	Nanjo et al. (2011)	1	Plant Molecular Biology
gene expression				7.17995	Nanjo et al. (2011)	1	Plant Molecular Biology
gene expression		Glyma18g47300		7.17438	Nanjo et al. (2011)	1	Plant Molecular Biology
gene expression		Glyma19g06470		7.16883	Nanjo et al. (2011)	1	Plant Molecular Biology
gene expression		Glyma04g15970		7.1532	Nanjo et al. (2011)	1	Plant Molecular Biology
gene expression		Glyma06g10710		7.15225	Nanjo et al. (2011)	1	Plant Molecular Biology
gene expression		Glyma07g15500		7.14437	Nanjo et al. (2011)	1	Plant Molecular Biology
gene expression		Glyma02g15430		7.11912	Nanjo et al. (2011)	1	Plant Molecular Biology
gene expression		Glyma02g41170		7.11553	Nanjo et al. (2011)	1	Plant Molecular Biology
gene expression		Glyma04g08600		7.11361	Nanjo et al. (2011)	1	Plant Molecular Biology
gene expression				7.10651	Nanjo et al. (2011)	1	Plant Molecular Biology
gene expression		Glyma06g09680		7.09568	Nanjo et al. (2011)	1	Plant Molecular Biology
gene expression		Glyma11g06960		7.09121	Nanjo et al. (2011)	1	Plant Molecular Biology
gene expression		Glyma07g38780		7.08752	Nanjo et al. (2011)	1	Plant Molecular Biology
gene expression				7.08675	Nanjo et al. (2011)	1	Plant Molecular Biology
gene expression		Glyma20g22170		7.07766	Nanjo et al. (2011)	1	Plant Molecular Biology
gene expression		Glyma04g05280		7.05856	Nanjo et al. (2011)	1	Plant Molecular Biology
gene expression		Glyma08g39010		7.02127	Nanjo et al. (2011)	1	Plant Molecular Biology
gene expression				7.0191	Nanjo et al. (2011)	1	Plant Molecular Biology
gene expression		Glyma15g07260		7.01481	Nanjo et al. (2011)	1	Plant Molecular Biology
gene expression				7.00309	Nanjo et al. (2011)	1	Plant Molecular Biology
gene expression		Glyma19g35380		6.99827	Nanjo et al. (2011)	1	Plant Molecular Biology
gene expression		Glyma07g07470		6.97973	Nanjo et al. (2011)	1	Plant Molecular Biology
gene expression				6.97204	Nanjo et al. (2011)	1	Plant Molecular Biology
gene expression		Glyma15g07940		6.96938	Nanjo et al. (2011)	1	Plant Molecular Biology
gene expression				6.96546	Nanjo et al. (2011)	1	Plant Molecular Biology
gene expression		Glyma15g06120		6.96236	Nanjo et al. (2011)	1	Plant Molecular Biology
gene expression		Glyma17g09390		6.95797	Nanjo et al. (2011)	1	Plant Molecular Biology
gene expression		Glyma09g30460		6.9523	Nanjo et al. (2011)	1	Plant Molecular Biology
gene expression		Glyma01g30400		6.92697	Nanjo et al. (2011)	1	Plant Molecular Biology
gene expression		Glyma15g14860		6.92449	Nanjo et al. (2011)	1	Plant Molecular Biology
gene expression		Glyma17g07530		6.92123	Nanjo et al. (2011)	1	Plant Molecular Biology
gene expression		Glyma02g47340		6.91677	Nanjo et al. (2011)	1	Plant Molecular Biology
gene expression				6.90957	Nanjo et al. (2011)	1	Plant Molecular Biology
gene expression		Glyma01g40880		6.89474	Nanjo et al. (2011)	1	Plant Molecular Biology
gene expression				6.8942	Nanjo et al. (2011)	1	Plant Molecular Biology
gene expression		Glyma06g10380		6.89187	Nanjo et al. (2011)	1	Plant Molecular Biology
gene expression		Glyma05g07730		6.88911	Nanjo et al. (2011)	1	Plant Molecular Biology
gene expression		Glyma18g07680		6.88716	Nanjo et al. (2011)	1	Plant Molecular Biology
gene expression		Glyma18g07690		6.88716	Nanjo et al. (2011)	1	Plant Molecular Biology
gene expression				6.8775	Nanjo et al. (2011)	1	Plant Molecular Biology
gene expression		Glyma13g27650		6.87419	Nanjo et al. (2011)	1	Plant Molecular Biology
gene expression		Glyma03g41530		6.86973	Nanjo et al. (2011)	1	Plant Molecular Biology
gene expression		Glyma12g17710		6.86866	Nanjo et al. (2011)	1	Plant Molecular Biology
gene expression		Glyma17g33050		6.86422	Nanjo et al. (2011)	1	Plant Molecular Biology
gene expression				6.85862	Nanjo et al. (2011)	1	Plant Molecular Biology
gene expression		Glyma03g31950		6.85854	Nanjo et al. (2011)	1	Plant Molecular Biology
gene expression				6.85475	Nanjo et al. (2011)	1	Plant Molecular Biology
gene expression		Glyma11g04430		6.84714	Nanjo et al. (2011)	1	Plant Molecular Biology
gene expression		Glyma18g51540		6.8464	Nanjo et al. (2011)	1	Plant Molecular Biology
gene expression		Glyma06g45850		6.84039	Nanjo et al. (2011)	1	Plant Molecular Biology
gene expression		Glyma16g23750		6.83938	Nanjo et al. (2011)	1	Plant Molecular Biology
gene expression		Glyma07g38860		6.83502	Nanjo et al. (2011)	1	Plant Molecular Biology
gene expression		Glyma10g00540		6.8335	Nanjo et al. (2011)	1	Plant Molecular Biology
gene expression		Glyma15g36790		6.82617	Nanjo et al. (2011)	1	Plant Molecular Biology
gene expression		Glyma16g32230		6.813	Nanjo et al. (2011)	1	Plant Molecular Biology
gene expression		Glyma08g02310		6.81088	Nanjo et al. (2011)	1	Plant Molecular Biology
gene expression				6.80868	Nanjo et al. (2011)	1	Plant Molecular Biology
gene expression		Glyma05g05800		6.78187	Nanjo et al. (2011)	1	Plant Molecular Biology
gene expression		Glyma19g35380		6.7808	Nanjo et al. (2011)	1	Plant Molecular Biology
gene expression				6.72436	Nanjo et al. (2011)	1	Plant Molecular Biology
gene expression		Glyma11g37360		6.72214	Nanjo et al. (2011)	1	Plant Molecular Biology
gene expression		Glyma03g11580		6.72015	Nanjo et al. (2011)	1	Plant Molecular Biology
gene expression		Glyma03g11610		6.72015	Nanjo et al. (2011)	1	Plant Molecular Biology
gene expression		Glyma03g22130		6.71633	Nanjo et al. (2011)	1	Plant Molecular Biology
gene expression		Glyma07g16250		6.70006	Nanjo et al. (2011)	1	Plant Molecular Biology
gene expression				6.69908	Nanjo et al. (2011)	1	Plant Molecular Biology
gene expression		Glyma14g09540		6.67587	Nanjo et al. (2011)	1	Plant Molecular Biology
gene expression				6.67377	Nanjo et al. (2011)	1	Plant Molecular Biology
gene expression				6.67318	Nanjo et al. (2011)	1	Plant Molecular Biology
gene expression				6.66698	Nanjo et al. (2011)	1	Plant Molecular Biology
gene expression				6.66478	Nanjo et al. (2011)	1	Plant Molecular Biology
gene expression				6.66462	Nanjo et al. (2011)	1	Plant Molecular Biology
gene expression		Glyma09g28180		6.65709	Nanjo et al. (2011)	1	Plant Molecular Biology
gene expression		Glyma03g14040		6.65436	Nanjo et al. (2011)	1	Plant Molecular Biology
gene expression		Glyma10g38910		6.65143	Nanjo et al. (2011)	1	Plant Molecular Biology
gene expression		Glyma03g39690		6.64465	Nanjo et al. (2011)	1	Plant Molecular Biology
gene expression				6.63934	Nanjo et al. (2011)	1	Plant Molecular Biology
gene expression				6.6352	Nanjo et al. (2011)	1	Plant Molecular Biology
gene expression		Glyma09g38570		6.63425	Nanjo et al. (2011)	1	Plant Molecular Biology
gene expression		Glyma05g27970		6.60151	Nanjo et al. (2011)	1	Plant Molecular Biology
gene expression		Glyma14g07880		6.60025	Nanjo et al. (2011)	1	Plant Molecular Biology
gene expression				6.59588	Nanjo et al. (2011)	1	Plant Molecular Biology
gene expression		Glyma15g08100		6.58457	Nanjo et al. (2011)	1	Plant Molecular Biology
gene expression		Glyma16g02680		6.58212	Nanjo et al. (2011)	1	Plant Molecular Biology
gene expression		Glyma08g02310		6.57857	Nanjo et al. (2011)	1	Plant Molecular Biology
gene expression		Glyma18g48800		6.57684	Nanjo et al. (2011)	1	Plant Molecular Biology
gene expression		Glyma20g29490		6.57626	Nanjo et al. (2011)	1	Plant Molecular Biology
gene expression		Glyma19g39180		6.56288	Nanjo et al. (2011)	1	Plant Molecular Biology
gene expression		Glyma10g28910		6.56165	Nanjo et al. (2011)	1	Plant Molecular Biology
gene expression				6.55247	Nanjo et al. (2011)	1	Plant Molecular Biology
gene expression		Glyma02g35190		6.54822	Nanjo et al. (2011)	1	Plant Molecular Biology
gene expression		Glyma08g23340		6.54153	Nanjo et al. (2011)	1	Plant Molecular Biology
gene expression		Glyma13g20250		6.52376	Nanjo et al. (2011)	1	Plant Molecular Biology
gene expression		Glyma15g11720		6.51921	Nanjo et al. (2011)	1	Plant Molecular Biology
gene expression		Glyma02g08840		6.50779	Nanjo et al. (2011)	1	Plant Molecular Biology
gene expression				6.50752	Nanjo et al. (2011)	1	Plant Molecular Biology
gene expression				6.50284	Nanjo et al. (2011)	1	Plant Molecular Biology
gene expression				6.50225	Nanjo et al. (2011)	1	Plant Molecular Biology
gene expression		Glyma07g39640		6.50225	Nanjo et al. (2011)	1	Plant Molecular Biology
gene expression		Glyma13g43730		6.50148	Nanjo et al. (2011)	1	Plant Molecular Biology
gene expression		Glyma15g18640		6.49543	Nanjo et al. (2011)	1	Plant Molecular Biology
gene expression				6.48343	Nanjo et al. (2011)	1	Plant Molecular Biology
gene expression				6.48025	Nanjo et al. (2011)	1	Plant Molecular Biology
gene expression				6.47915	Nanjo et al. (2011)	1	Plant Molecular Biology
gene expression		Glyma05g03520		6.47721	Nanjo et al. (2011)	1	Plant Molecular Biology
gene expression		Glyma01g30400		6.47691	Nanjo et al. (2011)	1	Plant Molecular Biology
gene expression		Glyma08g13180		6.4746	Nanjo et al. (2011)	1	Plant Molecular Biology
gene expression		Glyma13g25450		6.46879	Nanjo et al. (2011)	1	Plant Molecular Biology
gene expression				6.46265	Nanjo et al. (2011)	1	Plant Molecular Biology
gene expression		Glyma13g23510		6.44894	Nanjo et al. (2011)	1	Plant Molecular Biology
gene expression		Glyma19g01920		6.43355	Nanjo et al. (2011)	1	Plant Molecular Biology
gene expression		Glyma20g29680		6.43058	Nanjo et al. (2011)	1	Plant Molecular Biology
gene expression				6.42033	Nanjo et al. (2011)	1	Plant Molecular Biology
gene expression				6.41888	Nanjo et al. (2011)	1	Plant Molecular Biology
gene expression		Glyma17g09430		6.41168	Nanjo et al. (2011)	1	Plant Molecular Biology
gene expression		Glyma09g35760		6.41166	Nanjo et al. (2011)	1	Plant Molecular Biology
gene expression		Glyma10g06560		6.40987	Nanjo et al. (2011)	1	Plant Molecular Biology
gene expression				6.40635	Nanjo et al. (2011)	1	Plant Molecular Biology
gene expression		Glyma18g37410		6.39611	Nanjo et al. (2011)	1	Plant Molecular Biology
gene expression		Glyma07g11800		6.3925	Nanjo et al. (2011)	1	Plant Molecular Biology
gene expression		Glyma03g28660		6.38795	Nanjo et al. (2011)	1	Plant Molecular Biology
gene expression		Glyma19g31410		6.38795	Nanjo et al. (2011)	1	Plant Molecular Biology
gene expression		Glyma06g01430		6.38193	Nanjo et al. (2011)	1	Plant Molecular Biology
gene expression				6.37579	Nanjo et al. (2011)	1	Plant Molecular Biology
gene expression		Glyma10g40660		6.37524	Nanjo et al. (2011)	1	Plant Molecular Biology
gene expression				6.36863	Nanjo et al. (2011)	1	Plant Molecular Biology
gene expression		Glyma08g06480		6.36584	Nanjo et al. (2011)	1	Plant Molecular Biology
gene expression		Glyma18g49360		6.36015	Nanjo et al. (2011)	1	Plant Molecular Biology
gene expression				6.3585	Nanjo et al. (2011)	1	Plant Molecular Biology
gene expression		Glyma09g32390		6.35108	Nanjo et al. (2011)	1	Plant Molecular Biology
gene expression				6.34997	Nanjo et al. (2011)	1	Plant Molecular Biology
gene expression				6.33933	Nanjo et al. (2011)	1	Plant Molecular Biology
gene expression		Glyma17g11500		6.33411	Nanjo et al. (2011)	1	Plant Molecular Biology
gene expression		Glyma15g12930		6.3331	Nanjo et al. (2011)	1	Plant Molecular Biology
gene expression				6.32315	Nanjo et al. (2011)	1	Plant Molecular Biology
gene expression		Glyma01g21900		6.31468	Nanjo et al. (2011)	1	Plant Molecular Biology
gene expression				6.30898	Nanjo et al. (2011)	1	Plant Molecular Biology
gene expression		Glyma13g43130		6.30664	Nanjo et al. (2011)	1	Plant Molecular Biology
gene expression		Glyma15g02230		6.30664	Nanjo et al. (2011)	1	Plant Molecular Biology
gene expression				6.30614	Nanjo et al. (2011)	1	Plant Molecular Biology
gene expression				6.30402	Nanjo et al. (2011)	1	Plant Molecular Biology
gene expression		Glyma02g26490		6.27579	Nanjo et al. (2011)	1	Plant Molecular Biology
gene expression		Glyma19g35900		6.26929	Nanjo et al. (2011)	1	Plant Molecular Biology
gene expression				6.26464	Nanjo et al. (2011)	1	Plant Molecular Biology
gene expression				6.26296	Nanjo et al. (2011)	1	Plant Molecular Biology
gene expression		Glyma09g29000		6.25837	Nanjo et al. (2011)	1	Plant Molecular Biology
gene expression		Glyma18g49840		6.25823	Nanjo et al. (2011)	1	Plant Molecular Biology
gene expression		Glyma05g27020		6.23929	Nanjo et al. (2011)	1	Plant Molecular Biology
gene expression		Glyma18g07220		6.23894	Nanjo et al. (2011)	1	Plant Molecular Biology
gene expression		Glyma07g06320		6.22619	Nanjo et al. (2011)	1	Plant Molecular Biology
gene expression		Glyma07g05130		6.2238	Nanjo et al. (2011)	1	Plant Molecular Biology
gene expression		Glyma16g01630		6.2238	Nanjo et al. (2011)	1	Plant Molecular Biology
gene expression				6.21321	Nanjo et al. (2011)	1	Plant Molecular Biology
gene expression				6.21207	Nanjo et al. (2011)	1	Plant Molecular Biology
gene expression				6.18094	Nanjo et al. (2011)	1	Plant Molecular Biology
gene expression		Glyma16g01640		6.17243	Nanjo et al. (2011)	1	Plant Molecular Biology
gene expression		Glyma06g09310		6.17097	Nanjo et al. (2011)	1	Plant Molecular Biology
gene expression				6.15736	Nanjo et al. (2011)	1	Plant Molecular Biology
gene expression		Glyma09g37490		6.1523	Nanjo et al. (2011)	1	Plant Molecular Biology
gene expression		Glyma18g49130		6.1523	Nanjo et al. (2011)	1	Plant Molecular Biology
gene expression		Glyma04g39370		6.14387	Nanjo et al. (2011)	1	Plant Molecular Biology
gene expression				6.14165	Nanjo et al. (2011)	1	Plant Molecular Biology
gene expression				6.13593	Nanjo et al. (2011)	1	Plant Molecular Biology
gene expression		Glyma20g24820		6.13476	Nanjo et al. (2011)	1	Plant Molecular Biology
gene expression				6.12908	Nanjo et al. (2011)	1	Plant Molecular Biology
gene expression		Glyma16g33840		6.12277	Nanjo et al. (2011)	1	Plant Molecular Biology
gene expression				6.12067	Nanjo et al. (2011)	1	Plant Molecular Biology
gene expression		Glyma08g28280		6.12005	Nanjo et al. (2011)	1	Plant Molecular Biology
gene expression		Glyma04g08600		6.1155	Nanjo et al. (2011)	1	Plant Molecular Biology
gene expression		Glyma09g24270		6.11352	Nanjo et al. (2011)	1	Plant Molecular Biology
gene expression				6.10733	Nanjo et al. (2011)	1	Plant Molecular Biology
gene expression		Glyma04g33320		6.0984	Nanjo et al. (2011)	1	Plant Molecular Biology
gene expression		Glyma13g37500		6.0914	Nanjo et al. (2011)	1	Plant Molecular Biology
gene expression		Glyma18g49520		6.08887	Nanjo et al. (2011)	1	Plant Molecular Biology
gene expression				6.08029	Nanjo et al. (2011)	1	Plant Molecular Biology
gene expression				6.07757	Nanjo et al. (2011)	1	Plant Molecular Biology
gene expression				6.06928	Nanjo et al. (2011)	1	Plant Molecular Biology
gene expression		Glyma17g15690		6.06669	Nanjo et al. (2011)	1	Plant Molecular Biology
gene expression				6.06598	Nanjo et al. (2011)	1	Plant Molecular Biology
gene expression		Glyma11g04430		6.06551	Nanjo et al. (2011)	1	Plant Molecular Biology
gene expression		Glyma02g15500		6.06541	Nanjo et al. (2011)	1	Plant Molecular Biology
gene expression		Glyma17g16570		6.06483	Nanjo et al. (2011)	1	Plant Molecular Biology
gene expression		Glyma15g40190		6.05929	Nanjo et al. (2011)	1	Plant Molecular Biology
gene expression				6.05848	Nanjo et al. (2011)	1	Plant Molecular Biology
gene expression		Glyma16g04050		6.0534	Nanjo et al. (2011)	1	Plant Molecular Biology
gene expression		Glyma17g08890		6.04865	Nanjo et al. (2011)	1	Plant Molecular Biology
gene expression				6.04419	Nanjo et al. (2011)	1	Plant Molecular Biology
gene expression		Glyma10g33370		6.04015	Nanjo et al. (2011)	1	Plant Molecular Biology
gene expression		Glyma11g33030		6.03856	Nanjo et al. (2011)	1	Plant Molecular Biology
gene expression		Glyma05g01470		6.03718	Nanjo et al. (2011)	1	Plant Molecular Biology
gene expression				6.03109	Nanjo et al. (2011)	1	Plant Molecular Biology
gene expression		Glyma15g09560		6.02729	Nanjo et al. (2011)	1	Plant Molecular Biology
gene expression		Glyma15g02450		6.02691	Nanjo et al. (2011)	1	Plant Molecular Biology
gene expression		Glyma15g02490		6.02691	Nanjo et al. (2011)	1	Plant Molecular Biology
gene expression		Glyma12g03990		6.02022	Nanjo et al. (2011)	1	Plant Molecular Biology
gene expression				6.01719	Nanjo et al. (2011)	1	Plant Molecular Biology
gene expression		Glyma01g36620		6.01085	Nanjo et al. (2011)	1	Plant Molecular Biology
gene expression		Glyma20g32220		6.00632	Nanjo et al. (2011)	1	Plant Molecular Biology
gene expression				6.00518	Nanjo et al. (2011)	1	Plant Molecular Biology
gene expression				6.00351	Nanjo et al. (2011)	1	Plant Molecular Biology
gene expression		Glyma08g18690		6.00248	Nanjo et al. (2011)	1	Plant Molecular Biology
gene expression		Glyma15g08120		5.99801	Nanjo et al. (2011)	1	Plant Molecular Biology
gene expression				5.99671	Nanjo et al. (2011)	1	Plant Molecular Biology
gene expression				5.99605	Nanjo et al. (2011)	1	Plant Molecular Biology
gene expression		Glyma18g45120		5.98862	Nanjo et al. (2011)	1	Plant Molecular Biology
gene expression		Glyma01g00950		5.98428	Nanjo et al. (2011)	1	Plant Molecular Biology
gene expression		Glyma01g09120		5.97321	Nanjo et al. (2011)	1	Plant Molecular Biology
gene expression		Glyma02g13700		5.97321	Nanjo et al. (2011)	1	Plant Molecular Biology
gene expression		Glyma06g15500		5.97037	Nanjo et al. (2011)	1	Plant Molecular Biology
gene expression		Glyma04g09170		5.96749	Nanjo et al. (2011)	1	Plant Molecular Biology
gene expression		Glyma09g35760		5.95469	Nanjo et al. (2011)	1	Plant Molecular Biology
gene expression		Glyma12g01590		5.95469	Nanjo et al. (2011)	1	Plant Molecular Biology
gene expression				5.93992	Nanjo et al. (2011)	1	Plant Molecular Biology
gene expression		Glyma05g07480		5.93344	Nanjo et al. (2011)	1	Plant Molecular Biology
gene expression		Glyma06g42980		5.93011	Nanjo et al. (2011)	1	Plant Molecular Biology
gene expression		Glyma18g49290		5.9282	Nanjo et al. (2011)	1	Plant Molecular Biology
gene expression		Glyma08g02560		5.91843	Nanjo et al. (2011)	1	Plant Molecular Biology
gene expression		Glyma12g00360		5.90072	Nanjo et al. (2011)	1	Plant Molecular Biology
gene expression		Glyma07g10690		5.89631	Nanjo et al. (2011)	1	Plant Molecular Biology
gene expression		Glyma09g00880		5.88193	Nanjo et al. (2011)	1	Plant Molecular Biology
gene expression				5.87662	Nanjo et al. (2011)	1	Plant Molecular Biology
gene expression		Glyma06g06780		5.87277	Nanjo et al. (2011)	1	Plant Molecular Biology
gene expression		Glyma19g36080		5.87269	Nanjo et al. (2011)	1	Plant Molecular Biology
gene expression		Glyma02g39210		5.87085	Nanjo et al. (2011)	1	Plant Molecular Biology
gene expression		Glyma10g00980		5.86904	Nanjo et al. (2011)	1	Plant Molecular Biology
gene expression		Glyma08g24680		5.86802	Nanjo et al. (2011)	1	Plant Molecular Biology
gene expression		Glyma13g28270		5.86336	Nanjo et al. (2011)	1	Plant Molecular Biology
gene expression		Glyma12g31550		5.86275	Nanjo et al. (2011)	1	Plant Molecular Biology
gene expression		Glyma11g09470		5.86121	Nanjo et al. (2011)	1	Plant Molecular Biology
gene expression		Glyma18g45750		5.85829	Nanjo et al. (2011)	1	Plant Molecular Biology
gene expression		Glyma07g15510		5.85793	Nanjo et al. (2011)	1	Plant Molecular Biology
gene expression				5.85595	Nanjo et al. (2011)	1	Plant Molecular Biology
gene expression		Glyma11g36900		5.85097	Nanjo et al. (2011)	1	Plant Molecular Biology
gene expression		Glyma06g11970		5.84927	Nanjo et al. (2011)	1	Plant Molecular Biology
gene expression		Glyma05g01780		5.8406	Nanjo et al. (2011)	1	Plant Molecular Biology
gene expression		Glyma02g07550		5.83908	Nanjo et al. (2011)	1	Plant Molecular Biology
gene expression		Glyma08g38870		5.8291	Nanjo et al. (2011)	1	Plant Molecular Biology
gene expression				5.82604	Nanjo et al. (2011)	1	Plant Molecular Biology
gene expression				5.82542	Nanjo et al. (2011)	1	Plant Molecular Biology
gene expression				5.81659	Nanjo et al. (2011)	1	Plant Molecular Biology
gene expression		Glyma15g06870		5.81266	Nanjo et al. (2011)	1	Plant Molecular Biology
gene expression		Glyma09g35750		5.81219	Nanjo et al. (2011)	1	Plant Molecular Biology
gene expression				5.80598	Nanjo et al. (2011)	1	Plant Molecular Biology
gene expression		Glyma13g38840		5.80479	Nanjo et al. (2011)	1	Plant Molecular Biology
gene expression		Glyma04g02850		5.78723	Nanjo et al. (2011)	1	Plant Molecular Biology
gene expression		Glyma09g35270		5.78461	Nanjo et al. (2011)	1	Plant Molecular Biology
gene expression				5.783	Nanjo et al. (2011)	1	Plant Molecular Biology
gene expression		Glyma01g05550		5.76937	Nanjo et al. (2011)	1	Plant Molecular Biology
gene expression		Glyma11g06410		5.7648	Nanjo et al. (2011)	1	Plant Molecular Biology
gene expression		Glyma03g14040		5.76126	Nanjo et al. (2011)	1	Plant Molecular Biology
gene expression		Glyma16g15380		5.76126	Nanjo et al. (2011)	1	Plant Molecular Biology
gene expression		Glyma05g01640		5.75224	Nanjo et al. (2011)	1	Plant Molecular Biology
gene expression		Glyma01g11390		5.73605	Nanjo et al. (2011)	1	Plant Molecular Biology
gene expression		Glyma13g41980		5.73556	Nanjo et al. (2011)	1	Plant Molecular Biology
gene expression		Glyma13g40610		5.73366	Nanjo et al. (2011)	1	Plant Molecular Biology
gene expression		Glyma04g40150		5.73112	Nanjo et al. (2011)	1	Plant Molecular Biology
gene expression		Glyma02g08170		5.72344	Nanjo et al. (2011)	1	Plant Molecular Biology
gene expression				5.71827	Nanjo et al. (2011)	1	Plant Molecular Biology
gene expression		Glyma02g03210		5.71756	Nanjo et al. (2011)	1	Plant Molecular Biology
gene expression				5.71639	Nanjo et al. (2011)	1	Plant Molecular Biology
gene expression				5.71261	Nanjo et al. (2011)	1	Plant Molecular Biology
gene expression				5.7091	Nanjo et al. (2011)	1	Plant Molecular Biology
gene expression		Glyma17g14650		5.70884	Nanjo et al. (2011)	1	Plant Molecular Biology
gene expression				5.70552	Nanjo et al. (2011)	1	Plant Molecular Biology
gene expression		Glyma15g16850		5.7033	Nanjo et al. (2011)	1	Plant Molecular Biology
gene expression		Glyma07g02660		5.69855	Nanjo et al. (2011)	1	Plant Molecular Biology
gene expression		Glyma14g12630		5.69817	Nanjo et al. (2011)	1	Plant Molecular Biology
gene expression		Glyma04g01490		5.69295	Nanjo et al. (2011)	1	Plant Molecular Biology
gene expression		Glyma15g03600		5.69039	Nanjo et al. (2011)	1	Plant Molecular Biology
gene expression		Glyma19g44130		5.68818	Nanjo et al. (2011)	1	Plant Molecular Biology
gene expression		Glyma04g19450		5.68775	Nanjo et al. (2011)	1	Plant Molecular Biology
gene expression				5.6793	Nanjo et al. (2011)	1	Plant Molecular Biology
gene expression		Glyma13g35820		5.67899	Nanjo et al. (2011)	1	Plant Molecular Biology
gene expression		Glyma13g35620		5.67681	Nanjo et al. (2011)	1	Plant Molecular Biology
gene expression		Glyma10g23810		5.66542	Nanjo et al. (2011)	1	Plant Molecular Biology
gene expression		Glyma10g02940		5.66118	Nanjo et al. (2011)	1	Plant Molecular Biology
gene expression				5.66051	Nanjo et al. (2011)	1	Plant Molecular Biology
gene expression		Glyma03g28660		5.65793	Nanjo et al. (2011)	1	Plant Molecular Biology
gene expression		Glyma06g20980		5.65564	Nanjo et al. (2011)	1	Plant Molecular Biology
gene expression				5.65497	Nanjo et al. (2011)	1	Plant Molecular Biology
gene expression		Glyma07g02630		5.65318	Nanjo et al. (2011)	1	Plant Molecular Biology
gene expression		Glyma01g43420		5.65263	Nanjo et al. (2011)	1	Plant Molecular Biology
gene expression		Glyma09g35250		5.64924	Nanjo et al. (2011)	1	Plant Molecular Biology
gene expression				5.63981	Nanjo et al. (2011)	1	Plant Molecular Biology
gene expression		Glyma10g21990		5.63482	Nanjo et al. (2011)	1	Plant Molecular Biology
gene expression		Glyma14g05980		5.62232	Nanjo et al. (2011)	1	Plant Molecular Biology
gene expression		Glyma04g07870		5.62223	Nanjo et al. (2011)	1	Plant Molecular Biology
gene expression				5.61968	Nanjo et al. (2011)	1	Plant Molecular Biology
gene expression				5.6189	Nanjo et al. (2011)	1	Plant Molecular Biology
gene expression		Glyma06g14020		5.6147	Nanjo et al. (2011)	1	Plant Molecular Biology
gene expression				5.61191	Nanjo et al. (2011)	1	Plant Molecular Biology
gene expression		Glyma13g25020		5.60402	Nanjo et al. (2011)	1	Plant Molecular Biology
gene expression				5.59886	Nanjo et al. (2011)	1	Plant Molecular Biology
gene expression		Glyma01g36630		5.58594	Nanjo et al. (2011)	1	Plant Molecular Biology
gene expression		Glyma11g08720		5.58594	Nanjo et al. (2011)	1	Plant Molecular Biology
gene expression		Glyma14g33650		5.58221	Nanjo et al. (2011)	1	Plant Molecular Biology
gene expression		Glyma01g36630		5.5769	Nanjo et al. (2011)	1	Plant Molecular Biology
gene expression		Glyma13g22330		5.57644	Nanjo et al. (2011)	1	Plant Molecular Biology
gene expression		Glyma08g27740		5.57573	Nanjo et al. (2011)	1	Plant Molecular Biology
gene expression		Glyma06g09310		5.57208	Nanjo et al. (2011)	1	Plant Molecular Biology
gene expression		Glyma06g40390		5.5714	Nanjo et al. (2011)	1	Plant Molecular Biology
gene expression		Glyma16g30310		5.56808	Nanjo et al. (2011)	1	Plant Molecular Biology
gene expression				5.56477	Nanjo et al. (2011)	1	Plant Molecular Biology
gene expression				5.56446	Nanjo et al. (2011)	1	Plant Molecular Biology
gene expression				5.56379	Nanjo et al. (2011)	1	Plant Molecular Biology
gene expression		Glyma14g39540		5.56297	Nanjo et al. (2011)	1	Plant Molecular Biology
gene expression		Glyma05g31390		5.562	Nanjo et al. (2011)	1	Plant Molecular Biology
gene expression		Glyma11g18320		5.5614	Nanjo et al. (2011)	1	Plant Molecular Biology
gene expression				5.55418	Nanjo et al. (2011)	1	Plant Molecular Biology
gene expression		Glyma20g32160		5.54081	Nanjo et al. (2011)	1	Plant Molecular Biology
gene expression		Glyma06g20990		5.52924	Nanjo et al. (2011)	1	Plant Molecular Biology
gene expression		Glyma13g06170		5.5289	Nanjo et al. (2011)	1	Plant Molecular Biology
gene expression		Glyma15g41820		5.52632	Nanjo et al. (2011)	1	Plant Molecular Biology
gene expression		Glyma03g07540		5.52589	Nanjo et al. (2011)	1	Plant Molecular Biology
gene expression		Glyma01g41180		5.51946	Nanjo et al. (2011)	1	Plant Molecular Biology
gene expression				5.51157	Nanjo et al. (2011)	1	Plant Molecular Biology
gene expression				5.51083	Nanjo et al. (2011)	1	Plant Molecular Biology
gene expression		Glyma13g01850		5.51081	Nanjo et al. (2011)	1	Plant Molecular Biology
gene expression		Glyma13g32590		5.50692	Nanjo et al. (2011)	1	Plant Molecular Biology
gene expression				5.50511	Nanjo et al. (2011)	1	Plant Molecular Biology
gene expression		Glyma20g34090		5.49937	Nanjo et al. (2011)	1	Plant Molecular Biology
gene expression		Glyma08g43620		5.49693	Nanjo et al. (2011)	1	Plant Molecular Biology
gene expression		Glyma07g25710		5.49392	Nanjo et al. (2011)	1	Plant Molecular Biology
gene expression		Glyma11g14930		5.48994	Nanjo et al. (2011)	1	Plant Molecular Biology
gene expression				5.48991	Nanjo et al. (2011)	1	Plant Molecular Biology
gene expression		Glyma18g45120		5.48188	Nanjo et al. (2011)	1	Plant Molecular Biology
gene expression		Glyma11g14840		5.47157	Nanjo et al. (2011)	1	Plant Molecular Biology
gene expression		Glyma08g26150		5.47156	Nanjo et al. (2011)	1	Plant Molecular Biology
gene expression		Glyma17g10990		5.46573	Nanjo et al. (2011)	1	Plant Molecular Biology
gene expression		Glyma18g48800		5.46483	Nanjo et al. (2011)	1	Plant Molecular Biology
gene expression				5.46401	Nanjo et al. (2011)	1	Plant Molecular Biology
gene expression		Glyma06g19710		5.45855	Nanjo et al. (2011)	1	Plant Molecular Biology
gene expression		Glyma04g04270		5.44374	Nanjo et al. (2011)	1	Plant Molecular Biology
gene expression		Glyma06g14810		5.43579	Nanjo et al. (2011)	1	Plant Molecular Biology
gene expression				5.42844	Nanjo et al. (2011)	1	Plant Molecular Biology
gene expression		Glyma08g06300		5.4267	Nanjo et al. (2011)	1	Plant Molecular Biology
gene expression		Glyma19g37130		5.42668	Nanjo et al. (2011)	1	Plant Molecular Biology
gene expression		Glyma13g28970		5.42632	Nanjo et al. (2011)	1	Plant Molecular Biology
gene expression				5.41999	Nanjo et al. (2011)	1	Plant Molecular Biology
gene expression		Glyma13g25620		5.41785	Nanjo et al. (2011)	1	Plant Molecular Biology
gene expression				5.41476	Nanjo et al. (2011)	1	Plant Molecular Biology
gene expression		Glyma08g25560		5.40412	Nanjo et al. (2011)	1	Plant Molecular Biology
gene expression		Glyma12g09190		5.40107	Nanjo et al. (2011)	1	Plant Molecular Biology
gene expression		Glyma15g07730		5.39309	Nanjo et al. (2011)	1	Plant Molecular Biology
gene expression				5.39174	Nanjo et al. (2011)	1	Plant Molecular Biology
gene expression		Glyma08g11300		5.39049	Nanjo et al. (2011)	1	Plant Molecular Biology
gene expression		Glyma04g05790		5.39019	Nanjo et al. (2011)	1	Plant Molecular Biology
gene expression		Glyma06g05800		5.39019	Nanjo et al. (2011)	1	Plant Molecular Biology
gene expression		Glyma18g47300		5.38443	Nanjo et al. (2011)	1	Plant Molecular Biology
gene expression				5.37474	Nanjo et al. (2011)	1	Plant Molecular Biology
gene expression		Glyma08g25390		5.37304	Nanjo et al. (2011)	1	Plant Molecular Biology
gene expression		Glyma11g17520		5.36791	Nanjo et al. (2011)	1	Plant Molecular Biology
gene expression		Glyma16g10820		5.36731	Nanjo et al. (2011)	1	Plant Molecular Biology
gene expression				5.35406	Nanjo et al. (2011)	1	Plant Molecular Biology
gene expression		Glyma09g40570		5.34675	Nanjo et al. (2011)	1	Plant Molecular Biology
gene expression		Glyma11g36040		5.34573	Nanjo et al. (2011)	1	Plant Molecular Biology
gene expression		Glyma13g10790		5.33927	Nanjo et al. (2011)	1	Plant Molecular Biology
gene expression		Glyma19g37120		5.33716	Nanjo et al. (2011)	1	Plant Molecular Biology
gene expression		Glyma08g38870		5.3329	Nanjo et al. (2011)	1	Plant Molecular Biology
gene expression				5.33275	Nanjo et al. (2011)	1	Plant Molecular Biology
gene expression		Glyma07g16750		5.32911	Nanjo et al. (2011)	1	Plant Molecular Biology
gene expression		Glyma13g35320		5.32405	Nanjo et al. (2011)	1	Plant Molecular Biology
gene expression		Glyma02g45810		5.31606	Nanjo et al. (2011)	1	Plant Molecular Biology
gene expression		Glyma11g19800		5.31553	Nanjo et al. (2011)	1	Plant Molecular Biology
gene expression		Glyma12g08740		5.31553	Nanjo et al. (2011)	1	Plant Molecular Biology
gene expression				5.31294	Nanjo et al. (2011)	1	Plant Molecular Biology
gene expression				5.30776	Nanjo et al. (2011)	1	Plant Molecular Biology
gene expression				5.30634	Nanjo et al. (2011)	1	Plant Molecular Biology
gene expression		Glyma18g20610		5.30155	Nanjo et al. (2011)	1	Plant Molecular Biology
gene expression				5.29864	Nanjo et al. (2011)	1	Plant Molecular Biology
gene expression				5.29811	Nanjo et al. (2011)	1	Plant Molecular Biology
gene expression		Glyma02g39870		5.29296	Nanjo et al. (2011)	1	Plant Molecular Biology
gene expression		Glyma06g02690		5.28955	Nanjo et al. (2011)	1	Plant Molecular Biology
gene expression				5.28189	Nanjo et al. (2011)	1	Plant Molecular Biology
gene expression				5.27947	Nanjo et al. (2011)	1	Plant Molecular Biology
gene expression		Glyma12g32980		5.27669	Nanjo et al. (2011)	1	Plant Molecular Biology
gene expression				5.27419	Nanjo et al. (2011)	1	Plant Molecular Biology
gene expression		Glyma04g09170		5.27272	Nanjo et al. (2011)	1	Plant Molecular Biology
gene expression		Glyma08g27190		5.27233	Nanjo et al. (2011)	1	Plant Molecular Biology
gene expression		Glyma17g12740		5.26995	Nanjo et al. (2011)	1	Plant Molecular Biology
gene expression		Glyma15g08120		5.26309	Nanjo et al. (2011)	1	Plant Molecular Biology
gene expression		Glyma06g45020		5.26064	Nanjo et al. (2011)	1	Plant Molecular Biology
gene expression				5.25706	Nanjo et al. (2011)	1	Plant Molecular Biology
gene expression		Glyma06g09310		5.25591	Nanjo et al. (2011)	1	Plant Molecular Biology
gene expression		Glyma05g03010		5.25351	Nanjo et al. (2011)	1	Plant Molecular Biology
gene expression		Glyma11g01820		5.25339	Nanjo et al. (2011)	1	Plant Molecular Biology
gene expression		Glyma13g31230		5.25029	Nanjo et al. (2011)	1	Plant Molecular Biology
gene expression		Glyma17g01960		5.25028	Nanjo et al. (2011)	1	Plant Molecular Biology
gene expression		Glyma19g31410		5.24067	Nanjo et al. (2011)	1	Plant Molecular Biology
gene expression		Glyma02g09480		5.23802	Nanjo et al. (2011)	1	Plant Molecular Biology
gene expression				5.23549	Nanjo et al. (2011)	1	Plant Molecular Biology
gene expression				5.23442	Nanjo et al. (2011)	1	Plant Molecular Biology
gene expression				5.22695	Nanjo et al. (2011)	1	Plant Molecular Biology
gene expression				5.22651	Nanjo et al. (2011)	1	Plant Molecular Biology
gene expression		Glyma02g16390		5.22067	Nanjo et al. (2011)	1	Plant Molecular Biology
gene expression				5.21698	Nanjo et al. (2011)	1	Plant Molecular Biology
gene expression				5.21409	Nanjo et al. (2011)	1	Plant Molecular Biology
gene expression		Glyma19g35380		5.21022	Nanjo et al. (2011)	1	Plant Molecular Biology
gene expression				5.20623	Nanjo et al. (2011)	1	Plant Molecular Biology
gene expression				5.20593	Nanjo et al. (2011)	1	Plant Molecular Biology
gene expression		Glyma11g14490		5.20463	Nanjo et al. (2011)	1	Plant Molecular Biology
gene expression		Glyma13g32090		5.19813	Nanjo et al. (2011)	1	Plant Molecular Biology
gene expression		Glyma17g16570		5.18692	Nanjo et al. (2011)	1	Plant Molecular Biology
gene expression				5.18426	Nanjo et al. (2011)	1	Plant Molecular Biology
gene expression				5.18295	Nanjo et al. (2011)	1	Plant Molecular Biology
gene expression				5.18167	Nanjo et al. (2011)	1	Plant Molecular Biology
gene expression		Glyma12g01820		5.18163	Nanjo et al. (2011)	1	Plant Molecular Biology
gene expression				5.17379	Nanjo et al. (2011)	1	Plant Molecular Biology
gene expression		Glyma07g25710		5.17356	Nanjo et al. (2011)	1	Plant Molecular Biology
gene expression		Glyma17g17800		5.17326	Nanjo et al. (2011)	1	Plant Molecular Biology
gene expression		Glyma17g15040		5.17125	Nanjo et al. (2011)	1	Plant Molecular Biology
gene expression		Glyma04g01390		5.16569	Nanjo et al. (2011)	1	Plant Molecular Biology
gene expression				5.16531	Nanjo et al. (2011)	1	Plant Molecular Biology
gene expression		Glyma13g18960		5.16261	Nanjo et al. (2011)	1	Plant Molecular Biology
gene expression		Glyma05g01640		5.16133	Nanjo et al. (2011)	1	Plant Molecular Biology
gene expression		Glyma04g03430		5.16106	Nanjo et al. (2011)	1	Plant Molecular Biology
gene expression				5.15264	Nanjo et al. (2011)	1	Plant Molecular Biology
gene expression		Glyma10g01750		5.14562	Nanjo et al. (2011)	1	Plant Molecular Biology
gene expression		Glyma03g07890		5.13691	Nanjo et al. (2011)	1	Plant Molecular Biology
gene expression		Glyma13g01100		5.13679	Nanjo et al. (2011)	1	Plant Molecular Biology
gene expression		Glyma03g39220		5.13186	Nanjo et al. (2011)	1	Plant Molecular Biology
gene expression		Glyma16g17190		5.12531	Nanjo et al. (2011)	1	Plant Molecular Biology
gene expression		Glyma14g10090		5.12129	Nanjo et al. (2011)	1	Plant Molecular Biology
gene expression		Glyma08g26840		5.11776	Nanjo et al. (2011)	1	Plant Molecular Biology
gene expression		Glyma18g50110		5.11776	Nanjo et al. (2011)	1	Plant Molecular Biology
gene expression		Glyma09g14870		5.11348	Nanjo et al. (2011)	1	Plant Molecular Biology
gene expression				5.1128	Nanjo et al. (2011)	1	Plant Molecular Biology
gene expression		Glyma06g03860		5.11271	Nanjo et al. (2011)	1	Plant Molecular Biology
gene expression		Glyma02g03310		5.10832	Nanjo et al. (2011)	1	Plant Molecular Biology
gene expression		Glyma02g36530		5.10703	Nanjo et al. (2011)	1	Plant Molecular Biology
gene expression				5.10371	Nanjo et al. (2011)	1	Plant Molecular Biology
gene expression		Glyma12g27400		5.10259	Nanjo et al. (2011)	1	Plant Molecular Biology
gene expression				5.09908	Nanjo et al. (2011)	1	Plant Molecular Biology
gene expression		Glyma20g33050		5.08872	Nanjo et al. (2011)	1	Plant Molecular Biology
gene expression				5.08747	Nanjo et al. (2011)	1	Plant Molecular Biology
gene expression		Glyma19g32600		5.07964	Nanjo et al. (2011)	1	Plant Molecular Biology
gene expression				5.07784	Nanjo et al. (2011)	1	Plant Molecular Biology
gene expression		Glyma20g16910		5.0771	Nanjo et al. (2011)	1	Plant Molecular Biology
gene expression		Glyma08g16030		5.07692	Nanjo et al. (2011)	1	Plant Molecular Biology
gene expression		Glyma08g07050		5.07465	Nanjo et al. (2011)	1	Plant Molecular Biology
gene expression		Glyma13g00370		5.07256	Nanjo et al. (2011)	1	Plant Molecular Biology
gene expression		Glyma09g37430		5.07161	Nanjo et al. (2011)	1	Plant Molecular Biology
gene expression		Glyma01g41920		5.06548	Nanjo et al. (2011)	1	Plant Molecular Biology
gene expression		Glyma10g28180		5.06544	Nanjo et al. (2011)	1	Plant Molecular Biology
gene expression				5.05988	Nanjo et al. (2011)	1	Plant Molecular Biology
gene expression				5.0581	Nanjo et al. (2011)	1	Plant Molecular Biology
gene expression				5.04927	Nanjo et al. (2011)	1	Plant Molecular Biology
gene expression		Glyma11g03240		5.04786	Nanjo et al. (2011)	1	Plant Molecular Biology
gene expression		Glyma19g02430		5.04457	Nanjo et al. (2011)	1	Plant Molecular Biology
gene expression				5.0436	Nanjo et al. (2011)	1	Plant Molecular Biology
gene expression		Glyma06g18420		5.04028	Nanjo et al. (2011)	1	Plant Molecular Biology
gene expression		Glyma16g25600		5.03461	Nanjo et al. (2011)	1	Plant Molecular Biology
gene expression		Glyma04g40150		5.0324	Nanjo et al. (2011)	1	Plant Molecular Biology
gene expression		Glyma07g31560		5.02588	Nanjo et al. (2011)	1	Plant Molecular Biology
gene expression				5.02228	Nanjo et al. (2011)	1	Plant Molecular Biology
gene expression		Glyma20g27480		5.02002	Nanjo et al. (2011)	1	Plant Molecular Biology
gene expression				5.01615	Nanjo et al. (2011)	1	Plant Molecular Biology
gene expression				5.00214	Nanjo et al. (2011)	1	Plant Molecular Biology
gene expression		Glyma09g05700		4.97965	Nanjo et al. (2011)	1	Plant Molecular Biology
gene expression				4.97653	Nanjo et al. (2011)	1	Plant Molecular Biology
gene expression		Glyma04g02850		4.96913	Nanjo et al. (2011)	1	Plant Molecular Biology
gene expression		Glyma05g03920		4.96681	Nanjo et al. (2011)	1	Plant Molecular Biology
gene expression		Glyma07g09420		4.96332	Nanjo et al. (2011)	1	Plant Molecular Biology
gene expression				4.96288	Nanjo et al. (2011)	1	Plant Molecular Biology
gene expression				4.95624	Nanjo et al. (2011)	1	Plant Molecular Biology
gene expression				4.95568	Nanjo et al. (2011)	1	Plant Molecular Biology
gene expression		Glyma17g12270		4.95549	Nanjo et al. (2011)	1	Plant Molecular Biology
gene expression		Glyma11g05550		4.95009	Nanjo et al. (2011)	1	Plant Molecular Biology
gene expression		Glyma03g41950		4.94276	Nanjo et al. (2011)	1	Plant Molecular Biology
gene expression				4.93827	Nanjo et al. (2011)	1	Plant Molecular Biology
gene expression		Glyma06g15650		4.93474	Nanjo et al. (2011)	1	Plant Molecular Biology
gene expression		Glyma15g23640		4.93325	Nanjo et al. (2011)	1	Plant Molecular Biology
gene expression				4.93065	Nanjo et al. (2011)	1	Plant Molecular Biology
gene expression		Glyma18g45750		4.93059	Nanjo et al. (2011)	1	Plant Molecular Biology
gene expression				4.93007	Nanjo et al. (2011)	1	Plant Molecular Biology
gene expression				4.92909	Nanjo et al. (2011)	1	Plant Molecular Biology
gene expression				4.92538	Nanjo et al. (2011)	1	Plant Molecular Biology
gene expression		Glyma09g21740		4.92172	Nanjo et al. (2011)	1	Plant Molecular Biology
gene expression		Glyma02g05500		4.91832	Nanjo et al. (2011)	1	Plant Molecular Biology
gene expression				4.91702	Nanjo et al. (2011)	1	Plant Molecular Biology
gene expression		Glyma02g43320		4.91499	Nanjo et al. (2011)	1	Plant Molecular Biology
gene expression		Glyma08g23380		4.91491	Nanjo et al. (2011)	1	Plant Molecular Biology
gene expression		Glyma17g07290		4.90842	Nanjo et al. (2011)	1	Plant Molecular Biology
gene expression				4.90113	Nanjo et al. (2011)	1	Plant Molecular Biology
gene expression		Glyma13g19570		4.90077	Nanjo et al. (2011)	1	Plant Molecular Biology
gene expression		Glyma20g30660		4.90041	Nanjo et al. (2011)	1	Plant Molecular Biology
gene expression				4.89948	Nanjo et al. (2011)	1	Plant Molecular Biology
gene expression		Glyma19g31410		4.89851	Nanjo et al. (2011)	1	Plant Molecular Biology
gene expression		Glyma05g07380		4.89618	Nanjo et al. (2011)	1	Plant Molecular Biology
gene expression		Glyma08g39020		4.89337	Nanjo et al. (2011)	1	Plant Molecular Biology
gene expression				4.88801	Nanjo et al. (2011)	1	Plant Molecular Biology
gene expression				4.88622	Nanjo et al. (2011)	1	Plant Molecular Biology
gene expression		Glyma16g01470		4.88511	Nanjo et al. (2011)	1	Plant Molecular Biology
gene expression		Glyma06g19960		4.88452	Nanjo et al. (2011)	1	Plant Molecular Biology
gene expression				4.87966	Nanjo et al. (2011)	1	Plant Molecular Biology
gene expression				4.87524	Nanjo et al. (2011)	1	Plant Molecular Biology
gene expression		Glyma05g32040		4.87272	Nanjo et al. (2011)	1	Plant Molecular Biology
gene expression		Glyma09g02030		4.87187	Nanjo et al. (2011)	1	Plant Molecular Biology
gene expression		Glyma19g29220		4.87076	Nanjo et al. (2011)	1	Plant Molecular Biology
gene expression		Glyma19g03600		4.86992	Nanjo et al. (2011)	1	Plant Molecular Biology
gene expression		Glyma11g05550		4.86136	Nanjo et al. (2011)	1	Plant Molecular Biology
gene expression		Glyma05g04210		4.85892	Nanjo et al. (2011)	1	Plant Molecular Biology
gene expression				4.85649	Nanjo et al. (2011)	1	Plant Molecular Biology
gene expression		Glyma15g41550		4.85555	Nanjo et al. (2011)	1	Plant Molecular Biology
gene expression				4.8552	Nanjo et al. (2011)	1	Plant Molecular Biology
gene expression		Glyma17g24440		4.85192	Nanjo et al. (2011)	1	Plant Molecular Biology
gene expression		Glyma13g34890		4.85112	Nanjo et al. (2011)	1	Plant Molecular Biology
gene expression		Glyma08g44080		4.84365	Nanjo et al. (2011)	1	Plant Molecular Biology
gene expression		Glyma18g45940		4.83613	Nanjo et al. (2011)	1	Plant Molecular Biology
gene expression		Glyma08g20520		4.83486	Nanjo et al. (2011)	1	Plant Molecular Biology
gene expression				4.83144	Nanjo et al. (2011)	1	Plant Molecular Biology
gene expression				4.83041	Nanjo et al. (2011)	1	Plant Molecular Biology
gene expression		Glyma06g09150		4.82958	Nanjo et al. (2011)	1	Plant Molecular Biology
gene expression				4.8277	Nanjo et al. (2011)	1	Plant Molecular Biology
gene expression		Glyma14g27290		4.82761	Nanjo et al. (2011)	1	Plant Molecular Biology
gene expression		Glyma18g02170		4.82386	Nanjo et al. (2011)	1	Plant Molecular Biology
gene expression				4.82205	Nanjo et al. (2011)	1	Plant Molecular Biology
gene expression		Glyma14g27290		4.81147	Nanjo et al. (2011)	1	Plant Molecular Biology
gene expression		Glyma05g32800		4.80781	Nanjo et al. (2011)	1	Plant Molecular Biology
gene expression		Glyma14g07880		4.80255	Nanjo et al. (2011)	1	Plant Molecular Biology
gene expression				4.80052	Nanjo et al. (2011)	1	Plant Molecular Biology
gene expression		Glyma20g22430		4.80031	Nanjo et al. (2011)	1	Plant Molecular Biology
gene expression		Glyma08g40020		4.7839	Nanjo et al. (2011)	1	Plant Molecular Biology
gene expression		Glyma10g02790		4.78306	Nanjo et al. (2011)	1	Plant Molecular Biology
gene expression				4.78213	Nanjo et al. (2011)	1	Plant Molecular Biology
gene expression		Glyma20g34040		4.78116	Nanjo et al. (2011)	1	Plant Molecular Biology
gene expression		Glyma11g15490		4.77995	Nanjo et al. (2011)	1	Plant Molecular Biology
gene expression				4.77857	Nanjo et al. (2011)	1	Plant Molecular Biology
gene expression		Glyma09g28090		4.77772	Nanjo et al. (2011)	1	Plant Molecular Biology
gene expression				4.77281	Nanjo et al. (2011)	1	Plant Molecular Biology
gene expression		Glyma06g14810		4.76868	Nanjo et al. (2011)	1	Plant Molecular Biology
gene expression		Glyma11g12980		4.76753	Nanjo et al. (2011)	1	Plant Molecular Biology
gene expression		Glyma06g43570		4.76301	Nanjo et al. (2011)	1	Plant Molecular Biology
gene expression				4.7615	Nanjo et al. (2011)	1	Plant Molecular Biology
gene expression		Glyma08g02310		4.75543	Nanjo et al. (2011)	1	Plant Molecular Biology
gene expression		Glyma13g35670		4.75429	Nanjo et al. (2011)	1	Plant Molecular Biology
gene expression				4.74629	Nanjo et al. (2011)	1	Plant Molecular Biology
gene expression		Glyma09g33170		4.74582	Nanjo et al. (2011)	1	Plant Molecular Biology
gene expression		Glyma04g10850		4.74564	Nanjo et al. (2011)	1	Plant Molecular Biology
gene expression				4.74545	Nanjo et al. (2011)	1	Plant Molecular Biology
gene expression		Glyma06g12720		4.74484	Nanjo et al. (2011)	1	Plant Molecular Biology
gene expression		Glyma19g38010		4.7394	Nanjo et al. (2011)	1	Plant Molecular Biology
gene expression		Glyma02g41040		4.73654	Nanjo et al. (2011)	1	Plant Molecular Biology
gene expression				4.73591	Nanjo et al. (2011)	1	Plant Molecular Biology
gene expression				4.73515	Nanjo et al. (2011)	1	Plant Molecular Biology
gene expression		Glyma02g00250		4.73053	Nanjo et al. (2011)	1	Plant Molecular Biology
gene expression		Glyma13g32590		4.72809	Nanjo et al. (2011)	1	Plant Molecular Biology
gene expression		Glyma11g09470		4.72478	Nanjo et al. (2011)	1	Plant Molecular Biology
gene expression		Glyma04g40050		4.72206	Nanjo et al. (2011)	1	Plant Molecular Biology
gene expression				4.71778	Nanjo et al. (2011)	1	Plant Molecular Biology
gene expression				4.70969	Nanjo et al. (2011)	1	Plant Molecular Biology
gene expression		Glyma01g00820		4.70918	Nanjo et al. (2011)	1	Plant Molecular Biology
gene expression				4.70899	Nanjo et al. (2011)	1	Plant Molecular Biology
gene expression				4.70202	Nanjo et al. (2011)	1	Plant Molecular Biology
gene expression		Glyma02g26490		4.70002	Nanjo et al. (2011)	1	Plant Molecular Biology
gene expression		Glyma10g28180		4.69775	Nanjo et al. (2011)	1	Plant Molecular Biology
gene expression		Glyma20g22170		4.69775	Nanjo et al. (2011)	1	Plant Molecular Biology
gene expression		Glyma18g00740		4.69564	Nanjo et al. (2011)	1	Plant Molecular Biology
gene expression		Glyma01g43650		4.67949	Nanjo et al. (2011)	1	Plant Molecular Biology
gene expression				4.67756	Nanjo et al. (2011)	1	Plant Molecular Biology
gene expression		Glyma05g04520		4.67618	Nanjo et al. (2011)	1	Plant Molecular Biology
gene expression				4.67313	Nanjo et al. (2011)	1	Plant Molecular Biology
gene expression		Glyma04g37640		4.66853	Nanjo et al. (2011)	1	Plant Molecular Biology
gene expression				4.6645	Nanjo et al. (2011)	1	Plant Molecular Biology
gene expression		Glyma02g37910		4.66093	Nanjo et al. (2011)	1	Plant Molecular Biology
gene expression		Glyma08g13090		4.66022	Nanjo et al. (2011)	1	Plant Molecular Biology
gene expression		Glyma04g06460		4.65867	Nanjo et al. (2011)	1	Plant Molecular Biology
gene expression				4.65794	Nanjo et al. (2011)	1	Plant Molecular Biology
gene expression		Glyma02g36810		4.65625	Nanjo et al. (2011)	1	Plant Molecular Biology
gene expression		Glyma09g05590		4.65481	Nanjo et al. (2011)	1	Plant Molecular Biology
gene expression		Glyma14g02970		4.65455	Nanjo et al. (2011)	1	Plant Molecular Biology
gene expression		Glyma04g39670		4.64965	Nanjo et al. (2011)	1	Plant Molecular Biology
gene expression		Glyma03g38360		4.64934	Nanjo et al. (2011)	1	Plant Molecular Biology
gene expression		Glyma05g36000		4.64575	Nanjo et al. (2011)	1	Plant Molecular Biology
gene expression				4.64201	Nanjo et al. (2011)	1	Plant Molecular Biology
gene expression		Glyma05g02610		4.6414	Nanjo et al. (2011)	1	Plant Molecular Biology
gene expression		Glyma06g23320		4.64097	Nanjo et al. (2011)	1	Plant Molecular Biology
gene expression		Glyma15g03600		4.63229	Nanjo et al. (2011)	1	Plant Molecular Biology
gene expression				4.62768	Nanjo et al. (2011)	1	Plant Molecular Biology
gene expression				4.61862	Nanjo et al. (2011)	1	Plant Molecular Biology
gene expression		Glyma05g32240		4.6181	Nanjo et al. (2011)	1	Plant Molecular Biology
gene expression		Glyma01g02840		4.61723	Nanjo et al. (2011)	1	Plant Molecular Biology
gene expression		Glyma01g22260		4.61616	Nanjo et al. (2011)	1	Plant Molecular Biology
gene expression				4.61598	Nanjo et al. (2011)	1	Plant Molecular Biology
gene expression		Glyma15g19460		4.60991	Nanjo et al. (2011)	1	Plant Molecular Biology
gene expression				4.60347	Nanjo et al. (2011)	1	Plant Molecular Biology
gene expression				4.60286	Nanjo et al. (2011)	1	Plant Molecular Biology
gene expression		Glyma05g04450		4.59943	Nanjo et al. (2011)	1	Plant Molecular Biology
gene expression				4.59226	Nanjo et al. (2011)	1	Plant Molecular Biology
gene expression		Glyma08g20490		4.59217	Nanjo et al. (2011)	1	Plant Molecular Biology
gene expression				4.58738	Nanjo et al. (2011)	1	Plant Molecular Biology
gene expression				4.58717	Nanjo et al. (2011)	1	Plant Molecular Biology
gene expression				4.58598	Nanjo et al. (2011)	1	Plant Molecular Biology
gene expression				4.57461	Nanjo et al. (2011)	1	Plant Molecular Biology
gene expression				4.57247	Nanjo et al. (2011)	1	Plant Molecular Biology
gene expression		Glyma04g08800		4.57241	Nanjo et al. (2011)	1	Plant Molecular Biology
gene expression		Glyma08g41150		4.56846	Nanjo et al. (2011)	1	Plant Molecular Biology
gene expression		Glyma05g33050		4.56701	Nanjo et al. (2011)	1	Plant Molecular Biology
gene expression		Glyma12g00360		4.56589	Nanjo et al. (2011)	1	Plant Molecular Biology
gene expression		Glyma16g32640		4.5658	Nanjo et al. (2011)	1	Plant Molecular Biology
gene expression		Glyma17g32550		4.56266	Nanjo et al. (2011)	1	Plant Molecular Biology
gene expression				4.56248	Nanjo et al. (2011)	1	Plant Molecular Biology
gene expression				4.56211	Nanjo et al. (2011)	1	Plant Molecular Biology
gene expression				4.55982	Nanjo et al. (2011)	1	Plant Molecular Biology
gene expression		Glyma13g20760		4.55773	Nanjo et al. (2011)	1	Plant Molecular Biology
gene expression		Glyma13g31560		4.5487	Nanjo et al. (2011)	1	Plant Molecular Biology
gene expression		Glyma17g10170		4.54599	Nanjo et al. (2011)	1	Plant Molecular Biology
gene expression		Glyma10g29280		4.53955	Nanjo et al. (2011)	1	Plant Molecular Biology
gene expression				4.53715	Nanjo et al. (2011)	1	Plant Molecular Biology
gene expression		Glyma19g44520		4.52806	Nanjo et al. (2011)	1	Plant Molecular Biology
gene expression				4.52774	Nanjo et al. (2011)	1	Plant Molecular Biology
gene expression		Glyma18g37160		4.52701	Nanjo et al. (2011)	1	Plant Molecular Biology
gene expression		Glyma12g29590		4.52338	Nanjo et al. (2011)	1	Plant Molecular Biology
gene expression		Glyma13g40140		4.52338	Nanjo et al. (2011)	1	Plant Molecular Biology
gene expression		Glyma13g31560		4.52336	Nanjo et al. (2011)	1	Plant Molecular Biology
gene expression				4.52129	Nanjo et al. (2011)	1	Plant Molecular Biology
gene expression		Glyma12g01590		4.52059	Nanjo et al. (2011)	1	Plant Molecular Biology
gene expression				4.52049	Nanjo et al. (2011)	1	Plant Molecular Biology
gene expression				4.51686	Nanjo et al. (2011)	1	Plant Molecular Biology
gene expression				4.51534	Nanjo et al. (2011)	1	Plant Molecular Biology
gene expression		Glyma11g10050		4.5087	Nanjo et al. (2011)	1	Plant Molecular Biology
gene expression		Glyma04g36630		4.50751	Nanjo et al. (2011)	1	Plant Molecular Biology
gene expression				4.50703	Nanjo et al. (2011)	1	Plant Molecular Biology
gene expression		Glyma17g33370		4.50664	Nanjo et al. (2011)	1	Plant Molecular Biology
gene expression				4.50306	Nanjo et al. (2011)	1	Plant Molecular Biology
gene expression				4.49932	Nanjo et al. (2011)	1	Plant Molecular Biology
gene expression		Glyma19g42290		4.49859	Nanjo et al. (2011)	1	Plant Molecular Biology
gene expression				4.49494	Nanjo et al. (2011)	1	Plant Molecular Biology
gene expression				4.49379	Nanjo et al. (2011)	1	Plant Molecular Biology
gene expression		Glyma08g10000		4.49121	Nanjo et al. (2011)	1	Plant Molecular Biology
gene expression		Glyma11g01940		4.47872	Nanjo et al. (2011)	1	Plant Molecular Biology
gene expression		Glyma13g37570		4.4783	Nanjo et al. (2011)	1	Plant Molecular Biology
gene expression				4.47783	Nanjo et al. (2011)	1	Plant Molecular Biology
gene expression		Glyma18g02850		4.47747	Nanjo et al. (2011)	1	Plant Molecular Biology
gene expression		Glyma03g01080		4.47266	Nanjo et al. (2011)	1	Plant Molecular Biology
gene expression		Glyma10g16420		4.47266	Nanjo et al. (2011)	1	Plant Molecular Biology
gene expression		Glyma05g03110		4.46975	Nanjo et al. (2011)	1	Plant Molecular Biology
gene expression		Glyma08g12090		4.46889	Nanjo et al. (2011)	1	Plant Molecular Biology
gene expression		Glyma20g25070		4.46461	Nanjo et al. (2011)	1	Plant Molecular Biology
gene expression		Glyma19g32670		4.46168	Nanjo et al. (2011)	1	Plant Molecular Biology
gene expression		Glyma06g03860		4.46102	Nanjo et al. (2011)	1	Plant Molecular Biology
gene expression		Glyma02g07530		4.45531	Nanjo et al. (2011)	1	Plant Molecular Biology
gene expression				4.45456	Nanjo et al. (2011)	1	Plant Molecular Biology
gene expression		Glyma13g17030		4.45196	Nanjo et al. (2011)	1	Plant Molecular Biology
gene expression				4.45173	Nanjo et al. (2011)	1	Plant Molecular Biology
gene expression		Glyma16g32510		4.44435	Nanjo et al. (2011)	1	Plant Molecular Biology
gene expression				4.44411	Nanjo et al. (2011)	1	Plant Molecular Biology
gene expression		Glyma12g01600		4.44285	Nanjo et al. (2011)	1	Plant Molecular Biology
gene expression				4.44159	Nanjo et al. (2011)	1	Plant Molecular Biology
gene expression		Glyma15g39450		4.44124	Nanjo et al. (2011)	1	Plant Molecular Biology
gene expression		Glyma10g23810		4.43142	Nanjo et al. (2011)	1	Plant Molecular Biology
gene expression		Glyma01g05440		4.43113	Nanjo et al. (2011)	1	Plant Molecular Biology
gene expression		Glyma04g39970		4.42746	Nanjo et al. (2011)	1	Plant Molecular Biology
gene expression		Glyma02g03400		4.42659	Nanjo et al. (2011)	1	Plant Molecular Biology
gene expression		Glyma18g01340		4.42652	Nanjo et al. (2011)	1	Plant Molecular Biology
gene expression				4.42624	Nanjo et al. (2011)	1	Plant Molecular Biology
gene expression		Glyma02g11800		4.42289	Nanjo et al. (2011)	1	Plant Molecular Biology
gene expression		Glyma02g05500		4.42261	Nanjo et al. (2011)	1	Plant Molecular Biology
gene expression				4.41653	Nanjo et al. (2011)	1	Plant Molecular Biology
gene expression		Glyma02g15500		4.41636	Nanjo et al. (2011)	1	Plant Molecular Biology
gene expression		Glyma03g29010		4.41317	Nanjo et al. (2011)	1	Plant Molecular Biology
gene expression				4.40816	Nanjo et al. (2011)	1	Plant Molecular Biology
gene expression		Glyma05g02540		4.407	Nanjo et al. (2011)	1	Plant Molecular Biology
gene expression				4.40525	Nanjo et al. (2011)	1	Plant Molecular Biology
gene expression		Glyma08g10410		4.39743	Nanjo et al. (2011)	1	Plant Molecular Biology
gene expression		Glyma10g41890		4.39631	Nanjo et al. (2011)	1	Plant Molecular Biology
gene expression		Glyma18g07680		4.39571	Nanjo et al. (2011)	1	Plant Molecular Biology
gene expression		Glyma13g41460		4.39215	Nanjo et al. (2011)	1	Plant Molecular Biology
gene expression				4.3916	Nanjo et al. (2011)	1	Plant Molecular Biology
gene expression		Glyma18g45960		4.38945	Nanjo et al. (2011)	1	Plant Molecular Biology
gene expression		Glyma12g14110		4.37814	Nanjo et al. (2011)	1	Plant Molecular Biology
gene expression		Glyma19g34010		4.37785	Nanjo et al. (2011)	1	Plant Molecular Biology
gene expression				4.37782	Nanjo et al. (2011)	1	Plant Molecular Biology
gene expression		Glyma07g15240		4.37751	Nanjo et al. (2011)	1	Plant Molecular Biology
gene expression		Glyma16g22060		4.37699	Nanjo et al. (2011)	1	Plant Molecular Biology
gene expression		Glyma17g09250		4.37108	Nanjo et al. (2011)	1	Plant Molecular Biology
gene expression				4.37051	Nanjo et al. (2011)	1	Plant Molecular Biology
gene expression		Glyma03g41860		4.37037	Nanjo et al. (2011)	1	Plant Molecular Biology
gene expression		Glyma17g09910		4.36654	Nanjo et al. (2011)	1	Plant Molecular Biology
gene expression		Glyma02g43550		4.3658	Nanjo et al. (2011)	1	Plant Molecular Biology
gene expression				4.36377	Nanjo et al. (2011)	1	Plant Molecular Biology
gene expression				4.35962	Nanjo et al. (2011)	1	Plant Molecular Biology
gene expression		Glyma08g06070		4.35857	Nanjo et al. (2011)	1	Plant Molecular Biology
gene expression				4.35346	Nanjo et al. (2011)	1	Plant Molecular Biology
gene expression		Glyma07g38750		4.35175	Nanjo et al. (2011)	1	Plant Molecular Biology
gene expression		Glyma10g28230		4.35103	Nanjo et al. (2011)	1	Plant Molecular Biology
gene expression				4.35045	Nanjo et al. (2011)	1	Plant Molecular Biology
gene expression		Glyma04g10880		4.34362	Nanjo et al. (2011)	1	Plant Molecular Biology
gene expression		Glyma10g03700		4.3426	Nanjo et al. (2011)	1	Plant Molecular Biology
gene expression		Glyma10g21990		4.34206	Nanjo et al. (2011)	1	Plant Molecular Biology
gene expression				4.33863	Nanjo et al. (2011)	1	Plant Molecular Biology
gene expression				4.33615	Nanjo et al. (2011)	1	Plant Molecular Biology
gene expression				4.33419	Nanjo et al. (2011)	1	Plant Molecular Biology
gene expression		Glyma01g38920		4.33294	Nanjo et al. (2011)	1	Plant Molecular Biology
gene expression				4.33235	Nanjo et al. (2011)	1	Plant Molecular Biology
gene expression		Glyma01g02840		4.33233	Nanjo et al. (2011)	1	Plant Molecular Biology
gene expression		Glyma01g05580		4.33	Nanjo et al. (2011)	1	Plant Molecular Biology
gene expression		Glyma06g08880		4.32979	Nanjo et al. (2011)	1	Plant Molecular Biology
gene expression		Glyma13g25020		4.32728	Nanjo et al. (2011)	1	Plant Molecular Biology
gene expression				4.32532	Nanjo et al. (2011)	1	Plant Molecular Biology
gene expression		Glyma16g24570		4.32336	Nanjo et al. (2011)	1	Plant Molecular Biology
gene expression				4.32131	Nanjo et al. (2011)	1	Plant Molecular Biology
gene expression		Glyma13g21340		4.31846	Nanjo et al. (2011)	1	Plant Molecular Biology
gene expression		Glyma02g42460		4.31843	Nanjo et al. (2011)	1	Plant Molecular Biology
gene expression		Glyma11g34730		4.31797	Nanjo et al. (2011)	1	Plant Molecular Biology
gene expression		Glyma04g03490		4.31715	Nanjo et al. (2011)	1	Plant Molecular Biology
gene expression		Glyma20g22010		4.31578	Nanjo et al. (2011)	1	Plant Molecular Biology
gene expression		Glyma10g40400		4.31392	Nanjo et al. (2011)	1	Plant Molecular Biology
gene expression		Glyma14g08710		4.31046	Nanjo et al. (2011)	1	Plant Molecular Biology
gene expression				4.3104	Nanjo et al. (2011)	1	Plant Molecular Biology
gene expression		Glyma01g35850		4.30764	Nanjo et al. (2011)	1	Plant Molecular Biology
gene expression		Glyma08g41750		4.30705	Nanjo et al. (2011)	1	Plant Molecular Biology
gene expression				4.305	Nanjo et al. (2011)	1	Plant Molecular Biology
gene expression				4.30245	Nanjo et al. (2011)	1	Plant Molecular Biology
gene expression				4.30055	Nanjo et al. (2011)	1	Plant Molecular Biology
gene expression		Glyma01g07390		4.30022	Nanjo et al. (2011)	1	Plant Molecular Biology
gene expression				4.29932	Nanjo et al. (2011)	1	Plant Molecular Biology
gene expression		Glyma17g12700		4.29641	Nanjo et al. (2011)	1	Plant Molecular Biology
gene expression				4.29502	Nanjo et al. (2011)	1	Plant Molecular Biology
gene expression				4.28987	Nanjo et al. (2011)	1	Plant Molecular Biology
gene expression		Glyma05g23870		4.28922	Nanjo et al. (2011)	1	Plant Molecular Biology
gene expression		Glyma01g39750		4.28609	Nanjo et al. (2011)	1	Plant Molecular Biology
gene expression		Glyma02g00250		4.28113	Nanjo et al. (2011)	1	Plant Molecular Biology
gene expression		Glyma17g10410		4.28061	Nanjo et al. (2011)	1	Plant Molecular Biology
gene expression				4.28003	Nanjo et al. (2011)	1	Plant Molecular Biology
gene expression		Glyma10g01430		4.2787	Nanjo et al. (2011)	1	Plant Molecular Biology
gene expression		Glyma14g24220		4.27739	Nanjo et al. (2011)	1	Plant Molecular Biology
gene expression		Glyma17g10250		4.27588	Nanjo et al. (2011)	1	Plant Molecular Biology
gene expression				4.27492	Nanjo et al. (2011)	1	Plant Molecular Biology
gene expression				4.27241	Nanjo et al. (2011)	1	Plant Molecular Biology
gene expression				4.26759	Nanjo et al. (2011)	1	Plant Molecular Biology
gene expression		Glyma10g41740		4.26697	Nanjo et al. (2011)	1	Plant Molecular Biology
gene expression		Glyma11g11080		4.26595	Nanjo et al. (2011)	1	Plant Molecular Biology
gene expression		Glyma16g06130		4.26416	Nanjo et al. (2011)	1	Plant Molecular Biology
gene expression		Glyma07g37200		4.26272	Nanjo et al. (2011)	1	Plant Molecular Biology
gene expression				4.25837	Nanjo et al. (2011)	1	Plant Molecular Biology
gene expression		Glyma17g05790		4.25438	Nanjo et al. (2011)	1	Plant Molecular Biology
gene expression		Glyma16g03860		4.25284	Nanjo et al. (2011)	1	Plant Molecular Biology
gene expression		Glyma09g32880		4.25157	Nanjo et al. (2011)	1	Plant Molecular Biology
gene expression		Glyma08g18900		4.24662	Nanjo et al. (2011)	1	Plant Molecular Biology
gene expression				4.24535	Nanjo et al. (2011)	1	Plant Molecular Biology
gene expression				4.24413	Nanjo et al. (2011)	1	Plant Molecular Biology
gene expression		Glyma14g03410		4.24162	Nanjo et al. (2011)	1	Plant Molecular Biology
gene expression		Glyma07g14910		4.23893	Nanjo et al. (2011)	1	Plant Molecular Biology
gene expression				4.23875	Nanjo et al. (2011)	1	Plant Molecular Biology
gene expression				4.23807	Nanjo et al. (2011)	1	Plant Molecular Biology
gene expression				4.23707	Nanjo et al. (2011)	1	Plant Molecular Biology
gene expression		Glyma02g03250		4.23531	Nanjo et al. (2011)	1	Plant Molecular Biology
gene expression				4.23373	Nanjo et al. (2011)	1	Plant Molecular Biology
gene expression				4.23301	Nanjo et al. (2011)	1	Plant Molecular Biology
gene expression		Glyma11g33160		4.23232	Nanjo et al. (2011)	1	Plant Molecular Biology
gene expression		Glyma09g40690		4.23144	Nanjo et al. (2011)	1	Plant Molecular Biology
gene expression		Glyma06g08100		4.22842	Nanjo et al. (2011)	1	Plant Molecular Biology
gene expression		Glyma08g48040		4.2254	Nanjo et al. (2011)	1	Plant Molecular Biology
gene expression				4.22524	Nanjo et al. (2011)	1	Plant Molecular Biology
gene expression		Glyma02g38410		4.22466	Nanjo et al. (2011)	1	Plant Molecular Biology
gene expression				4.22337	Nanjo et al. (2011)	1	Plant Molecular Biology
gene expression		Glyma05g32950		4.22002	Nanjo et al. (2011)	1	Plant Molecular Biology
gene expression				4.21548	Nanjo et al. (2011)	1	Plant Molecular Biology
gene expression		Glyma16g26340		4.21305	Nanjo et al. (2011)	1	Plant Molecular Biology
gene expression				4.20933	Nanjo et al. (2011)	1	Plant Molecular Biology
gene expression		Glyma04g10880		4.20834	Nanjo et al. (2011)	1	Plant Molecular Biology
gene expression		Glyma11g21670		4.2054	Nanjo et al. (2011)	1	Plant Molecular Biology
gene expression		Glyma05g09130		4.2039	Nanjo et al. (2011)	1	Plant Molecular Biology
gene expression				4.20102	Nanjo et al. (2011)	1	Plant Molecular Biology
gene expression		Glyma17g13110		4.1991	Nanjo et al. (2011)	1	Plant Molecular Biology
gene expression		Glyma16g21950		4.19783	Nanjo et al. (2011)	1	Plant Molecular Biology
gene expression		Glyma13g26560		4.19705	Nanjo et al. (2011)	1	Plant Molecular Biology
gene expression		Glyma06g06950		4.19701	Nanjo et al. (2011)	1	Plant Molecular Biology
gene expression		Glyma02g35630		4.18866	Nanjo et al. (2011)	1	Plant Molecular Biology
gene expression		Glyma13g38630		4.18528	Nanjo et al. (2011)	1	Plant Molecular Biology
gene expression		Glyma18g48400		4.18523	Nanjo et al. (2011)	1	Plant Molecular Biology
gene expression		Glyma10g00550		4.18174	Nanjo et al. (2011)	1	Plant Molecular Biology
gene expression				4.18075	Nanjo et al. (2011)	1	Plant Molecular Biology
gene expression		Glyma17g07740		4.17991	Nanjo et al. (2011)	1	Plant Molecular Biology
gene expression		Glyma15g08980		4.17976	Nanjo et al. (2011)	1	Plant Molecular Biology
gene expression				4.17839	Nanjo et al. (2011)	1	Plant Molecular Biology
gene expression		Glyma05g33050		4.1783	Nanjo et al. (2011)	1	Plant Molecular Biology
gene expression		Glyma13g22200		4.17586	Nanjo et al. (2011)	1	Plant Molecular Biology
gene expression		Glyma15g09900		4.17464	Nanjo et al. (2011)	1	Plant Molecular Biology
gene expression				4.17227	Nanjo et al. (2011)	1	Plant Molecular Biology
gene expression		Glyma01g40380		4.17066	Nanjo et al. (2011)	1	Plant Molecular Biology
gene expression				4.17036	Nanjo et al. (2011)	1	Plant Molecular Biology
gene expression		Glyma07g16250		4.16923	Nanjo et al. (2011)	1	Plant Molecular Biology
gene expression		Glyma04g05810		4.16774	Nanjo et al. (2011)	1	Plant Molecular Biology
gene expression				4.16033	Nanjo et al. (2011)	1	Plant Molecular Biology
gene expression				4.15495	Nanjo et al. (2011)	1	Plant Molecular Biology
gene expression				4.1543	Nanjo et al. (2011)	1	Plant Molecular Biology
gene expression		Glyma12g00360		4.1535	Nanjo et al. (2011)	1	Plant Molecular Biology
gene expression		Glyma12g00360		4.15316	Nanjo et al. (2011)	1	Plant Molecular Biology
gene expression		Glyma13g09790		4.15175	Nanjo et al. (2011)	1	Plant Molecular Biology
gene expression		Glyma13g09810		4.15175	Nanjo et al. (2011)	1	Plant Molecular Biology
gene expression		Glyma08g18990		4.15078	Nanjo et al. (2011)	1	Plant Molecular Biology
gene expression		Glyma19g36400		4.15029	Nanjo et al. (2011)	1	Plant Molecular Biology
gene expression		Glyma14g12630		4.14887	Nanjo et al. (2011)	1	Plant Molecular Biology
gene expression				4.14408	Nanjo et al. (2011)	1	Plant Molecular Biology
gene expression		Glyma04g07030		4.14389	Nanjo et al. (2011)	1	Plant Molecular Biology
gene expression		Glyma06g13110		4.13802	Nanjo et al. (2011)	1	Plant Molecular Biology
gene expression		Glyma04g34880		4.13724	Nanjo et al. (2011)	1	Plant Molecular Biology
gene expression		Glyma09g01600		4.13414	Nanjo et al. (2011)	1	Plant Molecular Biology
gene expression		Glyma03g27840		4.13119	Nanjo et al. (2011)	1	Plant Molecular Biology
gene expression		Glyma12g08740		4.13102	Nanjo et al. (2011)	1	Plant Molecular Biology
gene expression		Glyma03g29090		4.12915	Nanjo et al. (2011)	1	Plant Molecular Biology
gene expression		Glyma02g40220		4.12525	Nanjo et al. (2011)	1	Plant Molecular Biology
gene expression		Glyma12g10960		4.12513	Nanjo et al. (2011)	1	Plant Molecular Biology
gene expression				4.12426	Nanjo et al. (2011)	1	Plant Molecular Biology
gene expression		Glyma10g37770		4.12198	Nanjo et al. (2011)	1	Plant Molecular Biology
gene expression				4.1197	Nanjo et al. (2011)	1	Plant Molecular Biology
gene expression		Glyma11g19800		4.11822	Nanjo et al. (2011)	1	Plant Molecular Biology
gene expression		Glyma10g42450		4.11386	Nanjo et al. (2011)	1	Plant Molecular Biology
gene expression				4.11133	Nanjo et al. (2011)	1	Plant Molecular Biology
gene expression		Glyma04g37410		4.11081	Nanjo et al. (2011)	1	Plant Molecular Biology
gene expression		Glyma06g17680		4.11081	Nanjo et al. (2011)	1	Plant Molecular Biology
gene expression		Glyma12g34420		4.10907	Nanjo et al. (2011)	1	Plant Molecular Biology
gene expression				4.10879	Nanjo et al. (2011)	1	Plant Molecular Biology
gene expression		Glyma14g05080		4.10751	Nanjo et al. (2011)	1	Plant Molecular Biology
gene expression				4.10518	Nanjo et al. (2011)	1	Plant Molecular Biology
gene expression		Glyma10g42060		4.10233	Nanjo et al. (2011)	1	Plant Molecular Biology
gene expression		Glyma20g32730		4.10144	Nanjo et al. (2011)	1	Plant Molecular Biology
gene expression		Glyma10g40550		4.10039	Nanjo et al. (2011)	1	Plant Molecular Biology
gene expression		Glyma08g46970		4.09907	Nanjo et al. (2011)	1	Plant Molecular Biology
gene expression		Glyma06g20990		4.0981	Nanjo et al. (2011)	1	Plant Molecular Biology
gene expression		Glyma06g13320		4.09341	Nanjo et al. (2011)	1	Plant Molecular Biology
gene expression				4.09274	Nanjo et al. (2011)	1	Plant Molecular Biology
gene expression				4.09267	Nanjo et al. (2011)	1	Plant Molecular Biology
gene expression				4.08767	Nanjo et al. (2011)	1	Plant Molecular Biology
gene expression		Glyma14g12570		4.08767	Nanjo et al. (2011)	1	Plant Molecular Biology
gene expression		Glyma05g08060		4.08588	Nanjo et al. (2011)	1	Plant Molecular Biology
gene expression		Glyma15g07500		4.08584	Nanjo et al. (2011)	1	Plant Molecular Biology
gene expression		Glyma11g29490		4.08365	Nanjo et al. (2011)	1	Plant Molecular Biology
gene expression		Glyma10g43530		4.08225	Nanjo et al. (2011)	1	Plant Molecular Biology
gene expression				4.0822	Nanjo et al. (2011)	1	Plant Molecular Biology
gene expression				4.0811	Nanjo et al. (2011)	1	Plant Molecular Biology
gene expression				4.0805	Nanjo et al. (2011)	1	Plant Molecular Biology
gene expression		Glyma05g37680		4.07552	Nanjo et al. (2011)	1	Plant Molecular Biology
gene expression		Glyma12g10040		4.07482	Nanjo et al. (2011)	1	Plant Molecular Biology
gene expression				4.07453	Nanjo et al. (2011)	1	Plant Molecular Biology
gene expression		Glyma02g44380		4.07318	Nanjo et al. (2011)	1	Plant Molecular Biology
gene expression				4.07107	Nanjo et al. (2011)	1	Plant Molecular Biology
gene expression		Glyma06g06300		4.06986	Nanjo et al. (2011)	1	Plant Molecular Biology
gene expression				4.06768	Nanjo et al. (2011)	1	Plant Molecular Biology
gene expression		Glyma03g40550		4.06734	Nanjo et al. (2011)	1	Plant Molecular Biology
gene expression		Glyma08g16630		4.06262	Nanjo et al. (2011)	1	Plant Molecular Biology
gene expression		Glyma17g16130		4.06212	Nanjo et al. (2011)	1	Plant Molecular Biology
gene expression		Glyma04g39680		4.05687	Nanjo et al. (2011)	1	Plant Molecular Biology
gene expression		Glyma04g10850		4.0531	Nanjo et al. (2011)	1	Plant Molecular Biology
gene expression		Glyma06g10680		4.0531	Nanjo et al. (2011)	1	Plant Molecular Biology
gene expression				4.04834	Nanjo et al. (2011)	1	Plant Molecular Biology
gene expression		Glyma06g13400		4.04242	Nanjo et al. (2011)	1	Plant Molecular Biology
gene expression		Glyma09g07990		4.03807	Nanjo et al. (2011)	1	Plant Molecular Biology
gene expression		Glyma15g19460		4.03807	Nanjo et al. (2011)	1	Plant Molecular Biology
gene expression				4.03595	Nanjo et al. (2011)	1	Plant Molecular Biology
gene expression		Glyma09g38770		4.03506	Nanjo et al. (2011)	1	Plant Molecular Biology
gene expression				4.03491	Nanjo et al. (2011)	1	Plant Molecular Biology
gene expression		Glyma08g12540		4.03483	Nanjo et al. (2011)	1	Plant Molecular Biology
gene expression		Glyma10g01720		4.03227	Nanjo et al. (2011)	1	Plant Molecular Biology
gene expression		Glyma07g35950		4.03111	Nanjo et al. (2011)	1	Plant Molecular Biology
gene expression		Glyma16g34280		4.03044	Nanjo et al. (2011)	1	Plant Molecular Biology
gene expression				4.02948	Nanjo et al. (2011)	1	Plant Molecular Biology
gene expression		Glyma04g37220		4.02556	Nanjo et al. (2011)	1	Plant Molecular Biology
gene expression		Glyma02g37020		4.02541	Nanjo et al. (2011)	1	Plant Molecular Biology
gene expression		Glyma16g01400		4.02477	Nanjo et al. (2011)	1	Plant Molecular Biology
gene expression				4.02468	Nanjo et al. (2011)	1	Plant Molecular Biology
gene expression				4.02311	Nanjo et al. (2011)	1	Plant Molecular Biology
gene expression		Glyma08g44140		4.02296	Nanjo et al. (2011)	1	Plant Molecular Biology
gene expression		Glyma09g12030		4.02295	Nanjo et al. (2011)	1	Plant Molecular Biology
gene expression				4.02201	Nanjo et al. (2011)	1	Plant Molecular Biology
gene expression		Glyma04g05530		4.01869	Nanjo et al. (2011)	1	Plant Molecular Biology
gene expression		Glyma19g33010		4.0184	Nanjo et al. (2011)	1	Plant Molecular Biology
gene expression		Glyma02g38730		4.01579	Nanjo et al. (2011)	1	Plant Molecular Biology
gene expression				4.01341	Nanjo et al. (2011)	1	Plant Molecular Biology
gene expression				4.0116	Nanjo et al. (2011)	1	Plant Molecular Biology
gene expression		Glyma01g43540		4.01096	Nanjo et al. (2011)	1	Plant Molecular Biology
gene expression				4.01092	Nanjo et al. (2011)	1	Plant Molecular Biology
gene expression				4.00857	Nanjo et al. (2011)	1	Plant Molecular Biology
gene expression				4.00664	Nanjo et al. (2011)	1	Plant Molecular Biology
gene expression		Glyma07g36010		4.0027	Nanjo et al. (2011)	1	Plant Molecular Biology
gene expression				4.00235	Nanjo et al. (2011)	1	Plant Molecular Biology
gene expression		Glyma13g28630		4.00182	Nanjo et al. (2011)	1	Plant Molecular Biology
gene expression		Glyma08g11460		3.99944	Nanjo et al. (2011)	1	Plant Molecular Biology
gene expression		Glyma15g06900		3.99779	Nanjo et al. (2011)	1	Plant Molecular Biology
gene expression		Glyma15g32010		3.99528	Nanjo et al. (2011)	1	Plant Molecular Biology
gene expression				3.99275	Nanjo et al. (2011)	1	Plant Molecular Biology
gene expression		Glyma01g10900		3.9915	Nanjo et al. (2011)	1	Plant Molecular Biology
gene expression		Glyma06g12720		3.99024	Nanjo et al. (2011)	1	Plant Molecular Biology
gene expression				3.989	Nanjo et al. (2011)	1	Plant Molecular Biology
gene expression				3.98612	Nanjo et al. (2011)	1	Plant Molecular Biology
gene expression		Glyma20g25950		3.98432	Nanjo et al. (2011)	1	Plant Molecular Biology
gene expression		Glyma10g01280		3.984	Nanjo et al. (2011)	1	Plant Molecular Biology
gene expression				3.98329	Nanjo et al. (2011)	1	Plant Molecular Biology
gene expression				3.98205	Nanjo et al. (2011)	1	Plant Molecular Biology
gene expression		Glyma11g29440		3.98132	Nanjo et al. (2011)	1	Plant Molecular Biology
gene expression		Glyma13g00910		3.98131	Nanjo et al. (2011)	1	Plant Molecular Biology
gene expression				3.9807	Nanjo et al. (2011)	1	Plant Molecular Biology
gene expression				3.9792	Nanjo et al. (2011)	1	Plant Molecular Biology
gene expression		Glyma10g28230		3.97691	Nanjo et al. (2011)	1	Plant Molecular Biology
gene expression				3.97639	Nanjo et al. (2011)	1	Plant Molecular Biology
gene expression				3.97362	Nanjo et al. (2011)	1	Plant Molecular Biology
gene expression		Glyma08g16030		3.97096	Nanjo et al. (2011)	1	Plant Molecular Biology
gene expression		Glyma13g17860		3.97067	Nanjo et al. (2011)	1	Plant Molecular Biology
gene expression		Glyma16g00820		3.96766	Nanjo et al. (2011)	1	Plant Molecular Biology
gene expression		Glyma09g41340		3.96604	Nanjo et al. (2011)	1	Plant Molecular Biology
gene expression				3.96524	Nanjo et al. (2011)	1	Plant Molecular Biology
gene expression		Glyma18g48340		3.96487	Nanjo et al. (2011)	1	Plant Molecular Biology
gene expression				3.96294	Nanjo et al. (2011)	1	Plant Molecular Biology
gene expression		Glyma11g36050		3.96202	Nanjo et al. (2011)	1	Plant Molecular Biology
gene expression				3.96079	Nanjo et al. (2011)	1	Plant Molecular Biology
gene expression		Glyma13g31250		3.96	Nanjo et al. (2011)	1	Plant Molecular Biology
gene expression				3.95586	Nanjo et al. (2011)	1	Plant Molecular Biology
gene expression		Glyma13g25600		3.95492	Nanjo et al. (2011)	1	Plant Molecular Biology
gene expression				3.95419	Nanjo et al. (2011)	1	Plant Molecular Biology
gene expression		Glyma18g49850		3.95215	Nanjo et al. (2011)	1	Plant Molecular Biology
gene expression		Glyma03g29790		3.9519	Nanjo et al. (2011)	1	Plant Molecular Biology
gene expression		Glyma08g45510		3.94762	Nanjo et al. (2011)	1	Plant Molecular Biology
gene expression		Glyma11g20530		3.94611	Nanjo et al. (2011)	1	Plant Molecular Biology
gene expression		Glyma08g07120		3.94187	Nanjo et al. (2011)	1	Plant Molecular Biology
gene expression				3.94077	Nanjo et al. (2011)	1	Plant Molecular Biology
gene expression		Glyma10g06560		3.93913	Nanjo et al. (2011)	1	Plant Molecular Biology
gene expression		Glyma17g03110		3.93857	Nanjo et al. (2011)	1	Plant Molecular Biology
gene expression		Glyma11g37080		3.93814	Nanjo et al. (2011)	1	Plant Molecular Biology
gene expression		Glyma01g00710		3.93572	Nanjo et al. (2011)	1	Plant Molecular Biology
gene expression				3.93079	Nanjo et al. (2011)	1	Plant Molecular Biology
gene expression				3.93075	Nanjo et al. (2011)	1	Plant Molecular Biology
gene expression		Glyma14g38810		3.93039	Nanjo et al. (2011)	1	Plant Molecular Biology
gene expression		Glyma13g28630		3.92719	Nanjo et al. (2011)	1	Plant Molecular Biology
gene expression		Glyma15g10480		3.92719	Nanjo et al. (2011)	1	Plant Molecular Biology
gene expression				3.92702	Nanjo et al. (2011)	1	Plant Molecular Biology
gene expression				3.92474	Nanjo et al. (2011)	1	Plant Molecular Biology
gene expression		Glyma17g04410		3.92458	Nanjo et al. (2011)	1	Plant Molecular Biology
gene expression		Glyma17g05150		3.92348	Nanjo et al. (2011)	1	Plant Molecular Biology
gene expression		Glyma20g28630		3.92069	Nanjo et al. (2011)	1	Plant Molecular Biology
gene expression		Glyma17g07740		3.91805	Nanjo et al. (2011)	1	Plant Molecular Biology
gene expression		Glyma06g03630		3.91389	Nanjo et al. (2011)	1	Plant Molecular Biology
gene expression		Glyma19g32600		3.91372	Nanjo et al. (2011)	1	Plant Molecular Biology
gene expression		Glyma01g36800		3.91324	Nanjo et al. (2011)	1	Plant Molecular Biology
gene expression		Glyma17g16020		3.91287	Nanjo et al. (2011)	1	Plant Molecular Biology
gene expression		Glyma02g29480		3.9094	Nanjo et al. (2011)	1	Plant Molecular Biology
gene expression		Glyma10g01680		3.90923	Nanjo et al. (2011)	1	Plant Molecular Biology
gene expression				3.90831	Nanjo et al. (2011)	1	Plant Molecular Biology
gene expression				3.9062	Nanjo et al. (2011)	1	Plant Molecular Biology
gene expression		Glyma20g30660		3.90332	Nanjo et al. (2011)	1	Plant Molecular Biology
gene expression		Glyma07g31680		3.9019	Nanjo et al. (2011)	1	Plant Molecular Biology
gene expression		Glyma10g33040		3.89647	Nanjo et al. (2011)	1	Plant Molecular Biology
gene expression		Glyma07g23800		3.8957	Nanjo et al. (2011)	1	Plant Molecular Biology
gene expression				3.89429	Nanjo et al. (2011)	1	Plant Molecular Biology
gene expression		Glyma03g25320		3.89414	Nanjo et al. (2011)	1	Plant Molecular Biology
gene expression		Glyma17g08970		3.89414	Nanjo et al. (2011)	1	Plant Molecular Biology
gene expression		Glyma08g04850		3.89314	Nanjo et al. (2011)	1	Plant Molecular Biology
gene expression				3.89173	Nanjo et al. (2011)	1	Plant Molecular Biology
gene expression		Glyma12g06790		3.89119	Nanjo et al. (2011)	1	Plant Molecular Biology
gene expression		Glyma10g43820		3.88835	Nanjo et al. (2011)	1	Plant Molecular Biology
gene expression		Glyma03g29610		3.88805	Nanjo et al. (2011)	1	Plant Molecular Biology
gene expression		Glyma03g14980		3.88719	Nanjo et al. (2011)	1	Plant Molecular Biology
gene expression		Glyma17g35520		3.88653	Nanjo et al. (2011)	1	Plant Molecular Biology
gene expression				3.88618	Nanjo et al. (2011)	1	Plant Molecular Biology
gene expression		Glyma19g40440		3.88588	Nanjo et al. (2011)	1	Plant Molecular Biology
gene expression				3.88324	Nanjo et al. (2011)	1	Plant Molecular Biology
gene expression		Glyma05g17470		3.88267	Nanjo et al. (2011)	1	Plant Molecular Biology
gene expression		Glyma17g04940		3.88251	Nanjo et al. (2011)	1	Plant Molecular Biology
gene expression				3.8823	Nanjo et al. (2011)	1	Plant Molecular Biology
gene expression				3.88093	Nanjo et al. (2011)	1	Plant Molecular Biology
gene expression				3.87715	Nanjo et al. (2011)	1	Plant Molecular Biology
gene expression				3.87631	Nanjo et al. (2011)	1	Plant Molecular Biology
gene expression		Glyma10g32440		3.87588	Nanjo et al. (2011)	1	Plant Molecular Biology
gene expression		Glyma02g36630		3.8737	Nanjo et al. (2011)	1	Plant Molecular Biology
gene expression				3.8734	Nanjo et al. (2011)	1	Plant Molecular Biology
gene expression		Glyma07g08780		3.87307	Nanjo et al. (2011)	1	Plant Molecular Biology
gene expression		Glyma04g43070		3.86899	Nanjo et al. (2011)	1	Plant Molecular Biology
gene expression				3.86568	Nanjo et al. (2011)	1	Plant Molecular Biology
gene expression				3.86519	Nanjo et al. (2011)	1	Plant Molecular Biology
gene expression		Glyma20g38690		3.86222	Nanjo et al. (2011)	1	Plant Molecular Biology
gene expression		Glyma19g36430		3.86085	Nanjo et al. (2011)	1	Plant Molecular Biology
gene expression		Glyma10g32440		3.86053	Nanjo et al. (2011)	1	Plant Molecular Biology
gene expression		Glyma14g09680		3.85931	Nanjo et al. (2011)	1	Plant Molecular Biology
gene expression		Glyma20g17440		3.85282	Nanjo et al. (2011)	1	Plant Molecular Biology
gene expression				3.84765	Nanjo et al. (2011)	1	Plant Molecular Biology
gene expression				3.84413	Nanjo et al. (2011)	1	Plant Molecular Biology
gene expression		Glyma13g40140		3.84274	Nanjo et al. (2011)	1	Plant Molecular Biology
gene expression				3.84172	Nanjo et al. (2011)	1	Plant Molecular Biology
gene expression		Glyma01g40900		3.84004	Nanjo et al. (2011)	1	Plant Molecular Biology
gene expression		Glyma17g33370		3.83584	Nanjo et al. (2011)	1	Plant Molecular Biology
gene expression				3.83183	Nanjo et al. (2011)	1	Plant Molecular Biology
gene expression		Glyma08g26090		3.83086	Nanjo et al. (2011)	1	Plant Molecular Biology
gene expression				3.83035	Nanjo et al. (2011)	1	Plant Molecular Biology
gene expression		Glyma12g15360		3.8294	Nanjo et al. (2011)	1	Plant Molecular Biology
gene expression		Glyma09g28460		3.82812	Nanjo et al. (2011)	1	Plant Molecular Biology
gene expression		Glyma15g05850		3.82767	Nanjo et al. (2011)	1	Plant Molecular Biology
gene expression		Glyma16g26570		3.8269	Nanjo et al. (2011)	1	Plant Molecular Biology
gene expression				3.82307	Nanjo et al. (2011)	1	Plant Molecular Biology
gene expression		Glyma10g29380		3.82214	Nanjo et al. (2011)	1	Plant Molecular Biology
gene expression				3.82194	Nanjo et al. (2011)	1	Plant Molecular Biology
gene expression				3.82193	Nanjo et al. (2011)	1	Plant Molecular Biology
gene expression				3.82055	Nanjo et al. (2011)	1	Plant Molecular Biology
gene expression		Glyma05g02550		3.81951	Nanjo et al. (2011)	1	Plant Molecular Biology
gene expression				3.81785	Nanjo et al. (2011)	1	Plant Molecular Biology
gene expression		Glyma17g04650		3.81618	Nanjo et al. (2011)	1	Plant Molecular Biology
gene expression				3.8145	Nanjo et al. (2011)	1	Plant Molecular Biology
gene expression				3.81424	Nanjo et al. (2011)	1	Plant Molecular Biology
gene expression		Glyma07g15930		3.8126	Nanjo et al. (2011)	1	Plant Molecular Biology
gene expression		Glyma11g33170		3.81245	Nanjo et al. (2011)	1	Plant Molecular Biology
gene expression		Glyma07g15360		3.81195	Nanjo et al. (2011)	1	Plant Molecular Biology
gene expression		Glyma07g15930		3.81147	Nanjo et al. (2011)	1	Plant Molecular Biology
gene expression				3.80743	Nanjo et al. (2011)	1	Plant Molecular Biology
gene expression		Glyma07g31400		3.80585	Nanjo et al. (2011)	1	Plant Molecular Biology
gene expression		Glyma05g31390		3.80436	Nanjo et al. (2011)	1	Plant Molecular Biology
gene expression		Glyma04g34130		3.80309	Nanjo et al. (2011)	1	Plant Molecular Biology
gene expression		Glyma05g08270		3.80261	Nanjo et al. (2011)	1	Plant Molecular Biology
gene expression		Glyma13g40140		3.80261	Nanjo et al. (2011)	1	Plant Molecular Biology
gene expression		Glyma18g02260		3.80179	Nanjo et al. (2011)	1	Plant Molecular Biology
gene expression		Glyma02g38270		3.80146	Nanjo et al. (2011)	1	Plant Molecular Biology
gene expression				3.80114	Nanjo et al. (2011)	1	Plant Molecular Biology
gene expression		Glyma11g07880		3.79876	Nanjo et al. (2011)	1	Plant Molecular Biology
gene expression		Glyma13g02470		3.79649	Nanjo et al. (2011)	1	Plant Molecular Biology
gene expression		Glyma10g32270		3.79504	Nanjo et al. (2011)	1	Plant Molecular Biology
gene expression				3.79452	Nanjo et al. (2011)	1	Plant Molecular Biology
gene expression		Glyma15g24100		3.79427	Nanjo et al. (2011)	1	Plant Molecular Biology
gene expression		Glyma20g34040		3.79334	Nanjo et al. (2011)	1	Plant Molecular Biology
gene expression		Glyma16g06130		3.79198	Nanjo et al. (2011)	1	Plant Molecular Biology
gene expression		Glyma15g10480		3.79138	Nanjo et al. (2011)	1	Plant Molecular Biology
gene expression		Glyma12g08230		3.7879	Nanjo et al. (2011)	1	Plant Molecular Biology
gene expression				3.78708	Nanjo et al. (2011)	1	Plant Molecular Biology
gene expression				3.78267	Nanjo et al. (2011)	1	Plant Molecular Biology
gene expression		Glyma19g22590		3.77957	Nanjo et al. (2011)	1	Plant Molecular Biology
gene expression		Glyma06g09660		3.77802	Nanjo et al. (2011)	1	Plant Molecular Biology
gene expression		Glyma17g16020		3.77719	Nanjo et al. (2011)	1	Plant Molecular Biology
gene expression				3.77634	Nanjo et al. (2011)	1	Plant Molecular Biology
gene expression		Glyma18g10470		3.7755	Nanjo et al. (2011)	1	Plant Molecular Biology
gene expression		Glyma01g18300		3.77372	Nanjo et al. (2011)	1	Plant Molecular Biology
gene expression		Glyma07g13520		3.77372	Nanjo et al. (2011)	1	Plant Molecular Biology
gene expression		Glyma19g18130		3.77372	Nanjo et al. (2011)	1	Plant Molecular Biology
gene expression		Glyma19g22150		3.77372	Nanjo et al. (2011)	1	Plant Molecular Biology
gene expression		Glyma17g07450		3.77092	Nanjo et al. (2011)	1	Plant Molecular Biology
gene expression				3.77055	Nanjo et al. (2011)	1	Plant Molecular Biology
gene expression				3.77013	Nanjo et al. (2011)	1	Plant Molecular Biology
gene expression				3.76849	Nanjo et al. (2011)	1	Plant Molecular Biology
gene expression		Glyma18g49350		3.76501	Nanjo et al. (2011)	1	Plant Molecular Biology
gene expression		Glyma13g30940		3.76293	Nanjo et al. (2011)	1	Plant Molecular Biology
gene expression		Glyma19g13770		3.76256	Nanjo et al. (2011)	1	Plant Molecular Biology
gene expression		Glyma02g44380		3.75997	Nanjo et al. (2011)	1	Plant Molecular Biology
gene expression		Glyma13g20250		3.75879	Nanjo et al. (2011)	1	Plant Molecular Biology
gene expression		Glyma18g02660		3.75817	Nanjo et al. (2011)	1	Plant Molecular Biology
gene expression		Glyma01g37090		3.7572	Nanjo et al. (2011)	1	Plant Molecular Biology
gene expression		Glyma04g34440		3.75503	Nanjo et al. (2011)	1	Plant Molecular Biology
gene expression		Glyma03g28870		3.7549	Nanjo et al. (2011)	1	Plant Molecular Biology
gene expression		Glyma13g24770		3.75389	Nanjo et al. (2011)	1	Plant Molecular Biology
gene expression				3.74632	Nanjo et al. (2011)	1	Plant Molecular Biology
gene expression		Glyma01g03220		3.74511	Nanjo et al. (2011)	1	Plant Molecular Biology
gene expression		Glyma08g44930		3.74483	Nanjo et al. (2011)	1	Plant Molecular Biology
gene expression		Glyma18g31330		3.74399	Nanjo et al. (2011)	1	Plant Molecular Biology
gene expression				3.7438	Nanjo et al. (2011)	1	Plant Molecular Biology
gene expression				3.74371	Nanjo et al. (2011)	1	Plant Molecular Biology
gene expression		Glyma03g33700		3.74293	Nanjo et al. (2011)	1	Plant Molecular Biology
gene expression		Glyma02g43540		3.73852	Nanjo et al. (2011)	1	Plant Molecular Biology
gene expression				3.73809	Nanjo et al. (2011)	1	Plant Molecular Biology
gene expression		Glyma07g31780		3.73783	Nanjo et al. (2011)	1	Plant Molecular Biology
gene expression		Glyma13g16870		3.73708	Nanjo et al. (2011)	1	Plant Molecular Biology
gene expression		Glyma10g40210		3.73544	Nanjo et al. (2011)	1	Plant Molecular Biology
gene expression		Glyma05g29140		3.73193	Nanjo et al. (2011)	1	Plant Molecular Biology
gene expression				3.73161	Nanjo et al. (2011)	1	Plant Molecular Biology
gene expression				3.72857	Nanjo et al. (2011)	1	Plant Molecular Biology
gene expression				3.72721	Nanjo et al. (2011)	1	Plant Molecular Biology
gene expression				3.724	Nanjo et al. (2011)	1	Plant Molecular Biology
gene expression		Glyma19g28550		3.72393	Nanjo et al. (2011)	1	Plant Molecular Biology
gene expression		Glyma13g40140		3.72348	Nanjo et al. (2011)	1	Plant Molecular Biology
gene expression		Glyma11g05690		3.72137	Nanjo et al. (2011)	1	Plant Molecular Biology
gene expression		Glyma02g16840		3.71976	Nanjo et al. (2011)	1	Plant Molecular Biology
gene expression		Glyma10g38990		3.71955	Nanjo et al. (2011)	1	Plant Molecular Biology
gene expression				3.71939	Nanjo et al. (2011)	1	Plant Molecular Biology
gene expression		Glyma08g04530		3.7134	Nanjo et al. (2011)	1	Plant Molecular Biology
gene expression				3.71129	Nanjo et al. (2011)	1	Plant Molecular Biology
gene expression		Glyma14g36140		3.709	Nanjo et al. (2011)	1	Plant Molecular Biology
gene expression		Glyma08g11980		3.70764	Nanjo et al. (2011)	1	Plant Molecular Biology
gene expression		Glyma11g03720		3.70665	Nanjo et al. (2011)	1	Plant Molecular Biology
gene expression		Glyma06g02120		3.70552	Nanjo et al. (2011)	1	Plant Molecular Biology
gene expression				3.7049	Nanjo et al. (2011)	1	Plant Molecular Biology
gene expression		Glyma11g06780		3.70053	Nanjo et al. (2011)	1	Plant Molecular Biology
gene expression		Glyma06g21040		3.70012	Nanjo et al. (2011)	1	Plant Molecular Biology
gene expression		Glyma20g21600		3.69953	Nanjo et al. (2011)	1	Plant Molecular Biology
gene expression		Glyma07g36200		3.69779	Nanjo et al. (2011)	1	Plant Molecular Biology
gene expression				3.69763	Nanjo et al. (2011)	1	Plant Molecular Biology
gene expression		Glyma18g00620		3.69745	Nanjo et al. (2011)	1	Plant Molecular Biology
gene expression		Glyma05g37680		3.69559	Nanjo et al. (2011)	1	Plant Molecular Biology
gene expression		Glyma11g05670		3.69405	Nanjo et al. (2011)	1	Plant Molecular Biology
gene expression		Glyma20g36760		3.69357	Nanjo et al. (2011)	1	Plant Molecular Biology
gene expression		Glyma13g01390		3.69317	Nanjo et al. (2011)	1	Plant Molecular Biology
gene expression				3.69166	Nanjo et al. (2011)	1	Plant Molecular Biology
gene expression		Glyma17g14000		3.68305	Nanjo et al. (2011)	1	Plant Molecular Biology
gene expression		Glyma17g04410		3.68275	Nanjo et al. (2011)	1	Plant Molecular Biology
gene expression		Glyma03g41950		3.68035	Nanjo et al. (2011)	1	Plant Molecular Biology
gene expression				3.68023	Nanjo et al. (2011)	1	Plant Molecular Biology
gene expression		Glyma11g02630		3.67733	Nanjo et al. (2011)	1	Plant Molecular Biology
gene expression				3.67622	Nanjo et al. (2011)	1	Plant Molecular Biology
gene expression				3.67579	Nanjo et al. (2011)	1	Plant Molecular Biology
gene expression		Glyma13g41460		3.6746	Nanjo et al. (2011)	1	Plant Molecular Biology
gene expression				3.67362	Nanjo et al. (2011)	1	Plant Molecular Biology
gene expression		Glyma07g03860		3.67257	Nanjo et al. (2011)	1	Plant Molecular Biology
gene expression				3.66995	Nanjo et al. (2011)	1	Plant Molecular Biology
gene expression				3.66888	Nanjo et al. (2011)	1	Plant Molecular Biology
gene expression		Glyma06g03670		3.66781	Nanjo et al. (2011)	1	Plant Molecular Biology
gene expression				3.66694	Nanjo et al. (2011)	1	Plant Molecular Biology
gene expression		Glyma19g31430		3.66459	Nanjo et al. (2011)	1	Plant Molecular Biology
gene expression		Glyma01g04250		3.66214	Nanjo et al. (2011)	1	Plant Molecular Biology
gene expression				3.65856	Nanjo et al. (2011)	1	Plant Molecular Biology
gene expression				3.6573	Nanjo et al. (2011)	1	Plant Molecular Biology
gene expression		Glyma10g43320		3.65567	Nanjo et al. (2011)	1	Plant Molecular Biology
gene expression				3.65567	Nanjo et al. (2011)	1	Plant Molecular Biology
gene expression				3.6552	Nanjo et al. (2011)	1	Plant Molecular Biology
gene expression		Glyma15g32010		3.65376	Nanjo et al. (2011)	1	Plant Molecular Biology
gene expression		Glyma02g31370		3.65366	Nanjo et al. (2011)	1	Plant Molecular Biology
gene expression		Glyma01g43280		3.65072	Nanjo et al. (2011)	1	Plant Molecular Biology
gene expression		Glyma08g26840		3.64856	Nanjo et al. (2011)	1	Plant Molecular Biology
gene expression		Glyma12g06950		3.64719	Nanjo et al. (2011)	1	Plant Molecular Biology
gene expression				3.64621	Nanjo et al. (2011)	1	Plant Molecular Biology
gene expression		Glyma17g11040		3.64585	Nanjo et al. (2011)	1	Plant Molecular Biology
gene expression		Glyma10g23810		3.6413	Nanjo et al. (2011)	1	Plant Molecular Biology
gene expression		Glyma16g32990		3.64041	Nanjo et al. (2011)	1	Plant Molecular Biology
gene expression		Glyma04g06990		3.63714	Nanjo et al. (2011)	1	Plant Molecular Biology
gene expression		Glyma06g07090		3.63714	Nanjo et al. (2011)	1	Plant Molecular Biology
gene expression		Glyma12g27400		3.63611	Nanjo et al. (2011)	1	Plant Molecular Biology
gene expression				3.63435	Nanjo et al. (2011)	1	Plant Molecular Biology
gene expression				3.6302	Nanjo et al. (2011)	1	Plant Molecular Biology
gene expression				3.62999	Nanjo et al. (2011)	1	Plant Molecular Biology
gene expression		Glyma04g01020		3.62924	Nanjo et al. (2011)	1	Plant Molecular Biology
gene expression				3.62893	Nanjo et al. (2011)	1	Plant Molecular Biology
gene expression		Glyma18g02070		3.62849	Nanjo et al. (2011)	1	Plant Molecular Biology
gene expression		Glyma06g09430		3.62844	Nanjo et al. (2011)	1	Plant Molecular Biology
gene expression				3.6227	Nanjo et al. (2011)	1	Plant Molecular Biology
gene expression		Glyma03g16630		3.62255	Nanjo et al. (2011)	1	Plant Molecular Biology
gene expression		Glyma05g14740		3.62145	Nanjo et al. (2011)	1	Plant Molecular Biology
gene expression		Glyma08g23550		3.62088	Nanjo et al. (2011)	1	Plant Molecular Biology
gene expression				3.62084	Nanjo et al. (2011)	1	Plant Molecular Biology
gene expression		Glyma16g06750		3.62014	Nanjo et al. (2011)	1	Plant Molecular Biology
gene expression				3.6177	Nanjo et al. (2011)	1	Plant Molecular Biology
gene expression				3.61538	Nanjo et al. (2011)	1	Plant Molecular Biology
gene expression		Glyma19g38390		3.61369	Nanjo et al. (2011)	1	Plant Molecular Biology
gene expression				3.61177	Nanjo et al. (2011)	1	Plant Molecular Biology
gene expression		Glyma20g23930		3.61091	Nanjo et al. (2011)	1	Plant Molecular Biology
gene expression		Glyma01g04410		3.60704	Nanjo et al. (2011)	1	Plant Molecular Biology
gene expression				3.60378	Nanjo et al. (2011)	1	Plant Molecular Biology
gene expression				3.60328	Nanjo et al. (2011)	1	Plant Molecular Biology
gene expression		Glyma02g16340		3.60272	Nanjo et al. (2011)	1	Plant Molecular Biology
gene expression				3.59904	Nanjo et al. (2011)	1	Plant Molecular Biology
gene expression		Glyma06g10680		3.5978	Nanjo et al. (2011)	1	Plant Molecular Biology
gene expression		Glyma06g01700		3.59754	Nanjo et al. (2011)	1	Plant Molecular Biology
gene expression				3.59497	Nanjo et al. (2011)	1	Plant Molecular Biology
gene expression		Glyma03g01080		3.5949	Nanjo et al. (2011)	1	Plant Molecular Biology
gene expression		Glyma09g32640		3.59325	Nanjo et al. (2011)	1	Plant Molecular Biology
gene expression		Glyma08g43800		3.59201	Nanjo et al. (2011)	1	Plant Molecular Biology
gene expression				3.58878	Nanjo et al. (2011)	1	Plant Molecular Biology
gene expression		Glyma07g33730		3.58779	Nanjo et al. (2011)	1	Plant Molecular Biology
gene expression		Glyma04g42070		3.58687	Nanjo et al. (2011)	1	Plant Molecular Biology
gene expression		Glyma19g43980		3.58434	Nanjo et al. (2011)	1	Plant Molecular Biology
gene expression		Glyma15g25690		3.584	Nanjo et al. (2011)	1	Plant Molecular Biology
gene expression				3.58076	Nanjo et al. (2011)	1	Plant Molecular Biology
gene expression		Glyma10g42190		3.57973	Nanjo et al. (2011)	1	Plant Molecular Biology
gene expression		Glyma20g24840		3.57973	Nanjo et al. (2011)	1	Plant Molecular Biology
gene expression		Glyma17g03230		3.57841	Nanjo et al. (2011)	1	Plant Molecular Biology
gene expression		Glyma20g25620		3.57764	Nanjo et al. (2011)	1	Plant Molecular Biology
gene expression				3.57608	Nanjo et al. (2011)	1	Plant Molecular Biology
gene expression				3.57434	Nanjo et al. (2011)	1	Plant Molecular Biology
gene expression		Glyma01g39000		3.57249	Nanjo et al. (2011)	1	Plant Molecular Biology
gene expression				3.57164	Nanjo et al. (2011)	1	Plant Molecular Biology
gene expression				3.57053	Nanjo et al. (2011)	1	Plant Molecular Biology
gene expression		Glyma08g05220		3.56884	Nanjo et al. (2011)	1	Plant Molecular Biology
gene expression				3.56766	Nanjo et al. (2011)	1	Plant Molecular Biology
gene expression				3.56591	Nanjo et al. (2011)	1	Plant Molecular Biology
gene expression		Glyma18g04020		3.56495	Nanjo et al. (2011)	1	Plant Molecular Biology
gene expression		Glyma04g35780		3.56305	Nanjo et al. (2011)	1	Plant Molecular Biology
gene expression				3.56293	Nanjo et al. (2011)	1	Plant Molecular Biology
gene expression				3.56109	Nanjo et al. (2011)	1	Plant Molecular Biology
gene expression		Glyma17g29800		3.55897	Nanjo et al. (2011)	1	Plant Molecular Biology
gene expression		Glyma05g26960		3.55714	Nanjo et al. (2011)	1	Plant Molecular Biology
gene expression		Glyma06g05260		3.55557	Nanjo et al. (2011)	1	Plant Molecular Biology
gene expression		Glyma09g35170		3.55508	Nanjo et al. (2011)	1	Plant Molecular Biology
gene expression		Glyma08g02490		3.55498	Nanjo et al. (2011)	1	Plant Molecular Biology
gene expression		Glyma05g04520		3.55403	Nanjo et al. (2011)	1	Plant Molecular Biology
gene expression				3.55334	Nanjo et al. (2011)	1	Plant Molecular Biology
gene expression		Glyma03g08260		3.55309	Nanjo et al. (2011)	1	Plant Molecular Biology
gene expression		Glyma17g14350		3.55212	Nanjo et al. (2011)	1	Plant Molecular Biology
gene expression		Glyma06g14720		3.55081	Nanjo et al. (2011)	1	Plant Molecular Biology
gene expression				3.55027	Nanjo et al. (2011)	1	Plant Molecular Biology
gene expression				3.54809	Nanjo et al. (2011)	1	Plant Molecular Biology
gene expression				3.54685	Nanjo et al. (2011)	1	Plant Molecular Biology
gene expression				3.54433	Nanjo et al. (2011)	1	Plant Molecular Biology
gene expression				3.54364	Nanjo et al. (2011)	1	Plant Molecular Biology
gene expression		Glyma03g28000		3.54202	Nanjo et al. (2011)	1	Plant Molecular Biology
gene expression				3.5413	Nanjo et al. (2011)	1	Plant Molecular Biology
gene expression		Glyma09g35820		3.54058	Nanjo et al. (2011)	1	Plant Molecular Biology
gene expression		Glyma12g04180		3.53809	Nanjo et al. (2011)	1	Plant Molecular Biology
[truncated: 45,228 more rows]

## Sheet: Pathway regulatory
Platform	Pathway	Mapped gene	Score	Reference	Gene version	Journal
pathway	NADP biosynthetic process	Glyma.11g093600	1	Nanjo et al. (2010), Nanjo et al. (2011)	2	Plant Molecular Biology
pathway	NADP biosynthetic process	Glyma.12g020100	1	Nanjo et al. (2010), Nanjo et al. (2011)	2	Plant Molecular Biology
pathway	NADP biosynthetic process	Glyma.12g234000	1	Nanjo et al. (2010), Nanjo et al. (2011)	2	Plant Molecular Biology
pathway	NADP biosynthetic process	Glyma.13g264900	1	Nanjo et al. (2010), Nanjo et al. (2011)	2	Plant Molecular Biology
pathway	nitrogen compound metabolic process	Glyma.01g091600	2	Khan et al. (2015), Nanjo et al. (2010)	2	Journal of Proteome Research
pathway	nitrogen compound metabolic process	Glyma.01g112500	2	Khan et al. (2015), Nanjo et al. (2010)	2	Journal of Proteome Research
pathway	nitrogen compound metabolic process	Glyma.02g072200	2	Khan et al. (2015), Nanjo et al. (2010)	2	Journal of Proteome Research
pathway	nitrogen compound metabolic process	Glyma.02g224600	2	Khan et al. (2015), Nanjo et al. (2010)	2	Journal of Proteome Research
pathway	nitrogen compound metabolic process	Glyma.02g163900	2	Khan et al. (2015), Nanjo et al. (2010)	2	Journal of Proteome Research
pathway	nitrogen compound metabolic process	Glyma.02g127500	2	Khan et al. (2015), Nanjo et al. (2010)	2	Journal of Proteome Research
pathway	nitrogen compound metabolic process	Glyma.02g276400	2	Khan et al. (2015), Nanjo et al. (2010)	2	Journal of Proteome Research
pathway	nitrogen compound metabolic process	Glyma.03g222100	4	Khan et al. (2015), Nanjo et al. (2010)	2	Journal of Proteome Research
pathway	nitrogen compound metabolic process	Glyma.04g055000	2	Khan et al. (2015), Nanjo et al. (2010)	2	Journal of Proteome Research
pathway	nitrogen compound metabolic process	Glyma.04g080700	6	Khan et al. (2015), Nanjo et al. (2010)	2	Journal of Proteome Research
pathway	nitrogen compound metabolic process	Glyma.04g236900	2	Khan et al. (2015), Nanjo et al. (2010)	2	Journal of Proteome Research
pathway	nitrogen compound metabolic process	Glyma.04g242800	2	Khan et al. (2015), Nanjo et al. (2010)	2	Journal of Proteome Research
pathway	nitrogen compound metabolic process	Glyma.05g146000	2	Khan et al. (2015), Nanjo et al. (2010)	2	Journal of Proteome Research
pathway	nitrogen compound metabolic process	Glyma.06g082400	6	Khan et al. (2015), Nanjo et al. (2010)	2	Journal of Proteome Research
pathway	nitrogen compound metabolic process	Glyma.06g055100	2	Khan et al. (2015), Nanjo et al. (2010)	2	Journal of Proteome Research
pathway	nitrogen compound metabolic process	Glyma.05g219500	2	Khan et al. (2015), Nanjo et al. (2010)	2	Journal of Proteome Research
pathway	nitrogen compound metabolic process	Glyma.06g120500	2	Khan et al. (2015), Nanjo et al. (2010)	2	Journal of Proteome Research
pathway	nitrogen compound metabolic process	Glyma.06g127400	2	Khan et al. (2015), Nanjo et al. (2010)	2	Journal of Proteome Research
pathway	nitrogen compound metabolic process	Glyma.07g182100	2	Khan et al. (2015), Nanjo et al. (2010)	2	Journal of Proteome Research
pathway	nitrogen compound metabolic process	Glyma.07g145900	2	Khan et al. (2015), Nanjo et al. (2010)	2	Journal of Proteome Research
pathway	nitrogen compound metabolic process	Glyma.08g025800	2	Khan et al. (2015), Nanjo et al. (2010)	2	Journal of Proteome Research
pathway	nitrogen compound metabolic process	Glyma.08g084800	2	Khan et al. (2015), Nanjo et al. (2010)	2	Journal of Proteome Research
pathway	nitrogen compound metabolic process	Glyma.08g103000	2	Khan et al. (2015), Nanjo et al. (2010)	2	Journal of Proteome Research
pathway	nitrogen compound metabolic process	Glyma.08g269200	2	Khan et al. (2015), Nanjo et al. (2010)	2	Journal of Proteome Research
pathway	nitrogen compound metabolic process	Glyma.08g074800	2	Khan et al. (2015), Nanjo et al. (2010)	2	Journal of Proteome Research
pathway	nitrogen compound metabolic process	Glyma.10g060100	2	Khan et al. (2015), Nanjo et al. (2010)	2	Journal of Proteome Research
pathway	nitrogen compound metabolic process	Glyma.10g060200	2	Khan et al. (2015), Nanjo et al. (2010)	2	Journal of Proteome Research
pathway	nitrogen compound metabolic process	Glyma.10g292900	2	Khan et al. (2015), Nanjo et al. (2010)	2	Journal of Proteome Research
pathway	nitrogen compound metabolic process	Glyma.11g176800	2	Khan et al. (2015), Nanjo et al. (2010)	2	Journal of Proteome Research
pathway	nitrogen compound metabolic process	Glyma.11g180900	2	Khan et al. (2015), Nanjo et al. (2010)	2	Journal of Proteome Research
pathway	nitrogen compound metabolic process	Glyma.12g092300	2	Khan et al. (2015), Nanjo et al. (2010)	2	Journal of Proteome Research
pathway	nitrogen compound metabolic process	Glyma.12g185700	2	Khan et al. (2015), Nanjo et al. (2010)	2	Journal of Proteome Research
pathway	nitrogen compound metabolic process	Glyma.11g248700	2	Khan et al. (2015), Nanjo et al. (2010)	2	Journal of Proteome Research
pathway	nitrogen compound metabolic process	Glyma.12g109200	2	Khan et al. (2015), Nanjo et al. (2010)	2	Journal of Proteome Research
pathway	nitrogen compound metabolic process	Glyma.13g036400	2	Khan et al. (2015), Nanjo et al. (2010)	2	Journal of Proteome Research
pathway	nitrogen compound metabolic process	Glyma.13g210800	2	Khan et al. (2015), Nanjo et al. (2010)	2	Journal of Proteome Research
pathway	nitrogen compound metabolic process	Glyma.14g039400	2	Khan et al. (2015), Nanjo et al. (2010)	2	Journal of Proteome Research
pathway	nitrogen compound metabolic process	Glyma.14g158900	2	Khan et al. (2015), Nanjo et al. (2010)	2	Journal of Proteome Research
pathway	nitrogen compound metabolic process	Glyma.14g162300	2	Khan et al. (2015), Nanjo et al. (2010)	2	Journal of Proteome Research
pathway	nitrogen compound metabolic process	Glyma.13g328600	2	Khan et al. (2015), Nanjo et al. (2010)	2	Journal of Proteome Research
pathway	nitrogen compound metabolic process	Glyma.14g191300	2	Khan et al. (2015), Nanjo et al. (2010)	2	Journal of Proteome Research
pathway	nitrogen compound metabolic process	Glyma.13g315800	2	Khan et al. (2015), Nanjo et al. (2010)	2	Journal of Proteome Research
pathway	nitrogen compound metabolic process	Glyma.15g045100	2	Khan et al. (2015), Nanjo et al. (2010)	2	Journal of Proteome Research
pathway	nitrogen compound metabolic process	Glyma.15g102000	2	Khan et al. (2015), Nanjo et al. (2010)	2	Journal of Proteome Research
pathway	nitrogen compound metabolic process	Glyma.15g186600	2	Khan et al. (2015), Nanjo et al. (2010)	2	Journal of Proteome Research
pathway	nitrogen compound metabolic process	Glyma.14g213200	2	Khan et al. (2015), Nanjo et al. (2010)	2	Journal of Proteome Research
pathway	nitrogen compound metabolic process	Glyma.16g041200	2	Khan et al. (2015), Nanjo et al. (2010)	2	Journal of Proteome Research
pathway	nitrogen compound metabolic process	Glyma.16g168800	4	Khan et al. (2015), Nanjo et al. (2010)	2	Journal of Proteome Research
pathway	nitrogen compound metabolic process	Glyma.16g153400	2	Khan et al. (2015), Nanjo et al. (2010)	2	Journal of Proteome Research
pathway	nitrogen compound metabolic process	Glyma.18g041100	2	Khan et al. (2015), Nanjo et al. (2010)	2	Journal of Proteome Research
pathway	nitrogen compound metabolic process	Glyma.18g064900	2	Khan et al. (2015), Nanjo et al. (2010)	2	Journal of Proteome Research
pathway	nitrogen compound metabolic process	Glyma.18g066600	2	Khan et al. (2015), Nanjo et al. (2010)	2	Journal of Proteome Research
pathway	nitrogen compound metabolic process	Glyma.20g037500	2	Khan et al. (2015), Nanjo et al. (2010)	2	Journal of Proteome Research
pathway	nitrogen compound metabolic process	Glyma.19g111000	2	Khan et al. (2015), Nanjo et al. (2010)	2	Journal of Proteome Research
pathway	nitrogen compound metabolic process	Glyma.20g016600	2	Khan et al. (2015), Nanjo et al. (2010)	2	Journal of Proteome Research
pathway	nitrogen compound metabolic process	Glyma.19g065600	2	Khan et al. (2015), Nanjo et al. (2010)	2	Journal of Proteome Research
pathway	nitrogen compound metabolic process	Glyma.20g148800	2	Khan et al. (2015), Nanjo et al. (2010)	2	Journal of Proteome Research
pathway	nitrogen compound metabolic process	Glyma.19g219300	4	Khan et al. (2015), Nanjo et al. (2010)	2	Journal of Proteome Research
pathway	nitrogen compound metabolic process	Glyma.20g133000	2	Khan et al. (2015), Nanjo et al. (2010)	2	Journal of Proteome Research
pathway	nitrogen compound metabolic process	Glyma.20g074000	2	Khan et al. (2015), Nanjo et al. (2010)	2	Journal of Proteome Research
pathway	nitrogen compound metabolic process	Glyma.20g243100	2	Khan et al. (2015), Nanjo et al. (2010)	2	Journal of Proteome Research
pathway	regulation of nitrogen utilization	Glyma.01g076300	2	Khan et al. (2015), Nanjo et al. (2010)	2	Journal of Proteome Research
pathway	regulation of nitrogen utilization	Glyma.01g097500	2	Khan et al. (2015), Nanjo et al. (2010)	2	Journal of Proteome Research
pathway	regulation of nitrogen utilization	Glyma.04g150500	2	Khan et al. (2015), Nanjo et al. (2010)	2	Journal of Proteome Research
pathway	regulation of nitrogen utilization	Glyma.02g074800	2	Khan et al. (2015), Nanjo et al. (2010)	2	Journal of Proteome Research
pathway	regulation of nitrogen utilization	Glyma.03g222100	4	Khan et al. (2015), Nanjo et al. (2010)	2	Journal of Proteome Research
pathway	regulation of nitrogen utilization	Glyma.05g135100	2	Khan et al. (2015), Nanjo et al. (2010)	2	Journal of Proteome Research
pathway	regulation of nitrogen utilization	Glyma.05g140400	2	Khan et al. (2015), Nanjo et al. (2010)	2	Journal of Proteome Research
pathway	regulation of nitrogen utilization	Glyma.05g096300	2	Khan et al. (2015), Nanjo et al. (2010)	2	Journal of Proteome Research
pathway	regulation of nitrogen utilization	Glyma.06g213100	2	Khan et al. (2015), Nanjo et al. (2010)	2	Journal of Proteome Research
pathway	regulation of nitrogen utilization	Glyma.08g090300	2	Khan et al. (2015), Nanjo et al. (2010)	2	Journal of Proteome Research
pathway	regulation of nitrogen utilization	Glyma.08g095800	2	Khan et al. (2015), Nanjo et al. (2010)	2	Journal of Proteome Research
pathway	regulation of nitrogen utilization	Glyma.08g273200	2	Khan et al. (2015), Nanjo et al. (2010)	2	Journal of Proteome Research
pathway	regulation of nitrogen utilization	Glyma.10g089600	2	Khan et al. (2015), Nanjo et al. (2010)	2	Journal of Proteome Research
pathway	regulation of nitrogen utilization	Glyma.10g190200	2	Khan et al. (2015), Nanjo et al. (2010)	2	Journal of Proteome Research
pathway	regulation of nitrogen utilization	Glyma.16g168800	4	Khan et al. (2015), Nanjo et al. (2010)	2	Journal of Proteome Research
pathway	regulation of nitrogen utilization	Glyma.17g169000	2	Khan et al. (2015), Nanjo et al. (2010)	2	Journal of Proteome Research
pathway	regulation of nitrogen utilization	Glyma.16g156700	2	Khan et al. (2015), Nanjo et al. (2010)	2	Journal of Proteome Research
pathway	regulation of nitrogen utilization	Glyma.20g200500	2	Khan et al. (2015), Nanjo et al. (2010)	2	Journal of Proteome Research
pathway	regulation of nitrogen utilization	Glyma.19g219300	4	Khan et al. (2015), Nanjo et al. (2010)	2	Journal of Proteome Research
pathway	glucan biosynthetic process	Glyma.01g096700	6	Khan et al. (2015), Komatsu et al. (2013), Mustafa et al. (2014), Nanjo et al. (2010)	2	Frontiers in Plant Science
pathway	glucan biosynthetic process	Glyma.04g235200	6	Khan et al. (2015), Komatsu et al. (2013), Mustafa et al. (2014), Nanjo et al. (2010)	2	Frontiers in Plant Science
pathway	glucan biosynthetic process	Glyma.05g127800	6	Khan et al. (2015), Komatsu et al. (2013), Mustafa et al. (2014), Nanjo et al. (2010)	2	Frontiers in Plant Science
pathway	glucan biosynthetic process	Glyma.06g129400	6	Khan et al. (2015), Komatsu et al. (2013), Mustafa et al. (2014), Nanjo et al. (2010)	2	Frontiers in Plant Science
pathway	glucan biosynthetic process	Glyma.07g049900	6	Khan et al. (2015), Komatsu et al. (2013), Mustafa et al. (2014), Nanjo et al. (2010)	2	Frontiers in Plant Science
pathway	glucan biosynthetic process	Glyma.07g260500	6	Khan et al. (2015), Komatsu et al. (2013), Mustafa et al. (2014), Nanjo et al. (2010)	2	Frontiers in Plant Science
pathway	glucan biosynthetic process	Glyma.08g082600	6	Khan et al. (2015), Komatsu et al. (2013), Mustafa et al. (2014), Nanjo et al. (2010)	2	Frontiers in Plant Science
pathway	glucan biosynthetic process	Glyma.09g203700	6	Khan et al. (2015), Komatsu et al. (2013), Mustafa et al. (2014), Nanjo et al. (2010)	2	Frontiers in Plant Science
pathway	glucan biosynthetic process	Glyma.10g172200	6	Khan et al. (2015), Komatsu et al. (2013), Mustafa et al. (2014), Nanjo et al. (2010)	2	Frontiers in Plant Science
pathway	glucan biosynthetic process	Glyma.10g127300	6	Khan et al. (2015), Komatsu et al. (2013), Mustafa et al. (2014), Nanjo et al. (2010)	2	Frontiers in Plant Science
pathway	glucan biosynthetic process	Glyma.13g204700	6	Khan et al. (2015), Komatsu et al. (2013), Mustafa et al. (2014), Nanjo et al. (2010)	2	Frontiers in Plant Science
pathway	glucan biosynthetic process	Glyma.14g143800	6	Khan et al. (2015), Komatsu et al. (2013), Mustafa et al. (2014), Nanjo et al. (2010)	2	Frontiers in Plant Science
pathway	glucan biosynthetic process	Glyma.15g108000	6	Khan et al. (2015), Komatsu et al. (2013), Mustafa et al. (2014), Nanjo et al. (2010)	2	Frontiers in Plant Science
pathway	glucan biosynthetic process	Glyma.16g018500	6	Khan et al. (2015), Komatsu et al. (2013), Mustafa et al. (2014), Nanjo et al. (2010)	2	Frontiers in Plant Science
pathway	glucan biosynthetic process	Glyma.20g218100	6	Khan et al. (2015), Komatsu et al. (2013), Mustafa et al. (2014), Nanjo et al. (2010)	2	Frontiers in Plant Science
pathway	NAD biosynthetic process	Glyma.01g187500	1	Nanjo et al. (2010), Nanjo et al. (2011)	2	Plant Molecular Biology
pathway	NAD biosynthetic process	Glyma.04g168100	1	Nanjo et al. (2010), Nanjo et al. (2011)	2	Plant Molecular Biology
pathway	NAD biosynthetic process	Glyma.05g042400	1	Nanjo et al. (2010), Nanjo et al. (2011)	2	Plant Molecular Biology
pathway	NAD biosynthetic process	Glyma.02g238100	1	Nanjo et al. (2010), Nanjo et al. (2011)	2	Plant Molecular Biology
pathway	NAD biosynthetic process	Glyma.02g300600	1	Nanjo et al. (2010), Nanjo et al. (2011)	2	Plant Molecular Biology
pathway	NAD biosynthetic process	Glyma.02g300700	1	Nanjo et al. (2010), Nanjo et al. (2011)	2	Plant Molecular Biology
pathway	NAD biosynthetic process	Glyma.05g007600	1	Nanjo et al. (2010), Nanjo et al. (2011)	2	Plant Molecular Biology
pathway	NAD biosynthetic process	Glyma.05g094000	1	Nanjo et al. (2010), Nanjo et al. (2011)	2	Plant Molecular Biology
pathway	NAD biosynthetic process	Glyma.05g219500	2	Nanjo et al. (2010), Nanjo et al. (2011)	2	Plant Molecular Biology
pathway	NAD biosynthetic process	Glyma.07g165500	1	Nanjo et al. (2010), Nanjo et al. (2011)	2	Plant Molecular Biology
pathway	NAD biosynthetic process	Glyma.08g025800	2	Nanjo et al. (2010), Nanjo et al. (2011)	2	Plant Molecular Biology
pathway	NAD biosynthetic process	Glyma.09g118600	1	Nanjo et al. (2010), Nanjo et al. (2011)	2	Plant Molecular Biology
pathway	NAD biosynthetic process	Glyma.11g054700	1	Nanjo et al. (2010), Nanjo et al. (2011)	2	Plant Molecular Biology
pathway	NAD biosynthetic process	Glyma.14g013400	1	Nanjo et al. (2010), Nanjo et al. (2011)	2	Plant Molecular Biology
pathway	NAD biosynthetic process	Glyma.17g150300	1	Nanjo et al. (2010), Nanjo et al. (2011)	2	Plant Molecular Biology
pathway	NAD biosynthetic process	Glyma.17g172500	1	Nanjo et al. (2010), Nanjo et al. (2011)	2	Plant Molecular Biology
pathway	NAD biosynthetic process	Glyma.17g125100	1	Nanjo et al. (2010), Nanjo et al. (2011)	2	Plant Molecular Biology
pathway	NAD biosynthetic process	Glyma.19g097900	1	Nanjo et al. (2010), Nanjo et al. (2011)	2	Plant Molecular Biology
pathway	abscisic acid biosynthetic process	Glyma.01g186200	6	Komatsu et al. (2013), Yin et al. (2015)	2	Journal of Proteome Research
pathway	abscisic acid biosynthetic process	Glyma.04g131600	6	Komatsu et al. (2013), Yin et al. (2015)	2	Journal of Proteome Research
pathway	abscisic acid biosynthetic process	Glyma.02g064600	6	Komatsu et al. (2013), Yin et al. (2015)	2	Journal of Proteome Research
pathway	abscisic acid biosynthetic process	Glyma.02g149100	6	Komatsu et al. (2013), Yin et al. (2015)	2	Journal of Proteome Research
pathway	abscisic acid biosynthetic process	Glyma.02g272200	6	Komatsu et al. (2013), Yin et al. (2015)	2	Journal of Proteome Research
pathway	abscisic acid biosynthetic process	Glyma.02g272300	6	Komatsu et al. (2013), Yin et al. (2015)	2	Journal of Proteome Research
pathway	abscisic acid biosynthetic process	Glyma.02g272400	6	Komatsu et al. (2013), Yin et al. (2015)	2	Journal of Proteome Research
pathway	abscisic acid biosynthetic process	Glyma.03g151500	6	Komatsu et al. (2013), Yin et al. (2015)	2	Journal of Proteome Research
pathway	abscisic acid biosynthetic process	Glyma.04g083600	6	Komatsu et al. (2013), Yin et al. (2015)	2	Journal of Proteome Research
pathway	abscisic acid biosynthetic process	Glyma.05g173900	6	Komatsu et al. (2013), Yin et al. (2015)	2	Journal of Proteome Research
pathway	abscisic acid biosynthetic process	Glyma.05g112100	6	Komatsu et al. (2013), Yin et al. (2015)	2	Journal of Proteome Research
pathway	abscisic acid biosynthetic process	Glyma.05g140900	6	Komatsu et al. (2013), Yin et al. (2015)	2	Journal of Proteome Research
pathway	abscisic acid biosynthetic process	Glyma.07g152900	6	Komatsu et al. (2013), Yin et al. (2015)	2	Journal of Proteome Research
pathway	abscisic acid biosynthetic process	Glyma.07g100700	6	Komatsu et al. (2013), Yin et al. (2015)	2	Journal of Proteome Research
pathway	abscisic acid biosynthetic process	Glyma.07g110100	6	Komatsu et al. (2013), Yin et al. (2015)	2	Journal of Proteome Research
pathway	abscisic acid biosynthetic process	Glyma.08g176300	6	Komatsu et al. (2013), Yin et al. (2015)	2	Journal of Proteome Research
pathway	abscisic acid biosynthetic process	Glyma.08g131100	6	Komatsu et al. (2013), Yin et al. (2015)	2	Journal of Proteome Research
pathway	abscisic acid biosynthetic process	Glyma.08g096200	6	Komatsu et al. (2013), Yin et al. (2015)	2	Journal of Proteome Research
pathway	abscisic acid biosynthetic process	Glyma.08g255400	6	Komatsu et al. (2013), Yin et al. (2015)	2	Journal of Proteome Research
pathway	abscisic acid biosynthetic process	Glyma.09g032500	6	Komatsu et al. (2013), Yin et al. (2015)	2	Journal of Proteome Research
pathway	abscisic acid biosynthetic process	Glyma.08g365700	6	Komatsu et al. (2013), Yin et al. (2015)	2	Journal of Proteome Research
pathway	abscisic acid biosynthetic process	Glyma.09g000600	6	Komatsu et al. (2013), Yin et al. (2015)	2	Journal of Proteome Research
pathway	abscisic acid biosynthetic process	Glyma.09g002300	6	Komatsu et al. (2013), Yin et al. (2015)	2	Journal of Proteome Research
pathway	abscisic acid biosynthetic process	Glyma.09g178000	6	Komatsu et al. (2013), Yin et al. (2015)	2	Journal of Proteome Research
pathway	abscisic acid biosynthetic process	Glyma.09g141900	6	Komatsu et al. (2013), Yin et al. (2015)	2	Journal of Proteome Research
pathway	abscisic acid biosynthetic process	Glyma.09g149200	6	Komatsu et al. (2013), Yin et al. (2015)	2	Journal of Proteome Research
pathway	abscisic acid biosynthetic process	Glyma.10g024600	6	Komatsu et al. (2013), Yin et al. (2015)	2	Journal of Proteome Research
pathway	abscisic acid biosynthetic process	Glyma.11g055700	6	Komatsu et al. (2013), Yin et al. (2015)	2	Journal of Proteome Research
pathway	abscisic acid biosynthetic process	Glyma.10g145800	6	Komatsu et al. (2013), Yin et al. (2015)	2	Journal of Proteome Research
pathway	abscisic acid biosynthetic process	Glyma.11g183300	6	Komatsu et al. (2013), Yin et al. (2015)	2	Journal of Proteome Research
pathway	abscisic acid biosynthetic process	Glyma.11g151400	6	Komatsu et al. (2013), Yin et al. (2015)	2	Journal of Proteome Research
pathway	abscisic acid biosynthetic process	Glyma.11g151700	6	Komatsu et al. (2013), Yin et al. (2015)	2	Journal of Proteome Research
pathway	abscisic acid biosynthetic process	Glyma.11g180800	6	Komatsu et al. (2013), Yin et al. (2015)	2	Journal of Proteome Research
pathway	abscisic acid biosynthetic process	Glyma.10g278900	6	Komatsu et al. (2013), Yin et al. (2015)	2	Journal of Proteome Research
pathway	abscisic acid biosynthetic process	Glyma.12g089200	6	Komatsu et al. (2013), Yin et al. (2015)	2	Journal of Proteome Research
pathway	abscisic acid biosynthetic process	Glyma.13g277700	6	Komatsu et al. (2013), Yin et al. (2015)	2	Journal of Proteome Research
pathway	abscisic acid biosynthetic process	Glyma.14g128500	6	Komatsu et al. (2013), Yin et al. (2015)	2	Journal of Proteome Research
pathway	abscisic acid biosynthetic process	Glyma.15g005300	6	Komatsu et al. (2013), Yin et al. (2015)	2	Journal of Proteome Research
pathway	abscisic acid biosynthetic process	Glyma.15g244500	6	Komatsu et al. (2013), Yin et al. (2015)	2	Journal of Proteome Research
pathway	abscisic acid biosynthetic process	Glyma.15g250100	6	Komatsu et al. (2013), Yin et al. (2015)	2	Journal of Proteome Research
pathway	abscisic acid biosynthetic process	Glyma.16g097000	6	Komatsu et al. (2013), Yin et al. (2015)	2	Journal of Proteome Research
pathway	abscisic acid biosynthetic process	Glyma.16g098700	6	Komatsu et al. (2013), Yin et al. (2015)	2	Journal of Proteome Research
pathway	abscisic acid biosynthetic process	Glyma.16g200800	6	Komatsu et al. (2013), Yin et al. (2015)	2	Journal of Proteome Research
pathway	abscisic acid biosynthetic process	Glyma.17g154900	6	Komatsu et al. (2013), Yin et al. (2015)	2	Journal of Proteome Research
pathway	abscisic acid biosynthetic process	Glyma.17g174500	6	Komatsu et al. (2013), Yin et al. (2015)	2	Journal of Proteome Research
pathway	abscisic acid biosynthetic process	Glyma.18g185200	6	Komatsu et al. (2013), Yin et al. (2015)	2	Journal of Proteome Research
pathway	abscisic acid biosynthetic process	Glyma.18g204000	6	Komatsu et al. (2013), Yin et al. (2015)	2	Journal of Proteome Research
pathway	abscisic acid biosynthetic process	Glyma.17g205000	6	Komatsu et al. (2013), Yin et al. (2015)	2	Journal of Proteome Research
pathway	abscisic acid biosynthetic process	Glyma.18g296600	6	Komatsu et al. (2013), Yin et al. (2015)	2	Journal of Proteome Research
pathway	abscisic acid biosynthetic process	Glyma.19g154100	6	Komatsu et al. (2013), Yin et al. (2015)	2	Journal of Proteome Research
pathway	abscisic acid biosynthetic process	Glyma.19g047800	6	Komatsu et al. (2013), Yin et al. (2015)	2	Journal of Proteome Research
pathway	abscisic acid biosynthetic process	Glyma.20g095500	6	Komatsu et al. (2013), Yin et al. (2015)	2	Journal of Proteome Research
pathway	abscisic acid biosynthetic process	Glyma.20g110800	6	Komatsu et al. (2013), Yin et al. (2015)	2	Journal of Proteome Research
pathway	ethylene biosynthetic process	Glyma.01g003900	6	khatoon et al. (2012), Komatsu et al. (2013), Mustafa et al. (2015), Valliyodan et al. (2014), Yin et al. (2014), Yin et al. (2015)	2	International Journal of Molecular Sciences
pathway	ethylene biosynthetic process	Glyma.01g123900	6	khatoon et al. (2012), Komatsu et al. (2013), Mustafa et al. (2015), Valliyodan et al. (2014), Yin et al. (2014), Yin et al. (2015)	2	International Journal of Molecular Sciences
pathway	ethylene biosynthetic process	Glyma.01g189100	6	khatoon et al. (2012), Komatsu et al. (2013), Mustafa et al. (2015), Valliyodan et al. (2014), Yin et al. (2014), Yin et al. (2015)	2	International Journal of Molecular Sciences
pathway	ethylene biosynthetic process	Glyma.01g196100	6	khatoon et al. (2012), Komatsu et al. (2013), Mustafa et al. (2015), Valliyodan et al. (2014), Yin et al. (2014), Yin et al. (2015)	2	International Journal of Molecular Sciences
pathway	ethylene biosynthetic process	Glyma.01g202200	6	khatoon et al. (2012), Komatsu et al. (2013), Mustafa et al. (2015), Valliyodan et al. (2014), Yin et al. (2014), Yin et al. (2015)	2	International Journal of Molecular Sciences
pathway	ethylene biosynthetic process	Glyma.01g205900	6	khatoon et al. (2012), Komatsu et al. (2013), Mustafa et al. (2015), Valliyodan et al. (2014), Yin et al. (2014), Yin et al. (2015)	2	International Journal of Molecular Sciences
pathway	ethylene biosynthetic process	Glyma.01g213700	6	khatoon et al. (2012), Komatsu et al. (2013), Mustafa et al. (2015), Valliyodan et al. (2014), Yin et al. (2014), Yin et al. (2015)	2	International Journal of Molecular Sciences
pathway	ethylene biosynthetic process	Glyma.04g174000	6	khatoon et al. (2012), Komatsu et al. (2013), Mustafa et al. (2015), Valliyodan et al. (2014), Yin et al. (2014), Yin et al. (2015)	2	International Journal of Molecular Sciences
pathway	ethylene biosynthetic process	Glyma.04g136300	6	khatoon et al. (2012), Komatsu et al. (2013), Mustafa et al. (2015), Valliyodan et al. (2014), Yin et al. (2014), Yin et al. (2015)	2	International Journal of Molecular Sciences
pathway	ethylene biosynthetic process	Glyma.04g136600	6	khatoon et al. (2012), Komatsu et al. (2013), Mustafa et al. (2015), Valliyodan et al. (2014), Yin et al. (2014), Yin et al. (2015)	2	International Journal of Molecular Sciences
pathway	ethylene biosynthetic process	Glyma.01g037200	6	khatoon et al. (2012), Komatsu et al. (2013), Mustafa et al. (2015), Valliyodan et al. (2014), Yin et al. (2014), Yin et al. (2015)	2	International Journal of Molecular Sciences
pathway	ethylene biosynthetic process	Glyma.02g065400	6	khatoon et al. (2012), Komatsu et al. (2013), Mustafa et al. (2015), Valliyodan et al. (2014), Yin et al. (2014), Yin et al. (2015)	2	International Journal of Molecular Sciences
pathway	ethylene biosynthetic process	Glyma.02g027800	6	khatoon et al. (2012), Komatsu et al. (2013), Mustafa et al. (2015), Valliyodan et al. (2014), Yin et al. (2014), Yin et al. (2015)	2	International Journal of Molecular Sciences
pathway	ethylene biosynthetic process	Glyma.02g039800	6	khatoon et al. (2012), Komatsu et al. (2013), Mustafa et al. (2015), Valliyodan et al. (2014), Yin et al. (2014), Yin et al. (2015)	2	International Journal of Molecular Sciences
pathway	ethylene biosynthetic process	Glyma.02g040000	6	khatoon et al. (2012), Komatsu et al. (2013), Mustafa et al. (2015), Valliyodan et al. (2014), Yin et al. (2014), Yin et al. (2015)	2	International Journal of Molecular Sciences
pathway	ethylene biosynthetic process	Glyma.02g091500	6	khatoon et al. (2012), Komatsu et al. (2013), Mustafa et al. (2015), Valliyodan et al. (2014), Yin et al. (2014), Yin et al. (2015)	2	International Journal of Molecular Sciences
pathway	ethylene biosynthetic process	Glyma.02g196200	6	khatoon et al. (2012), Komatsu et al. (2013), Mustafa et al. (2015), Valliyodan et al. (2014), Yin et al. (2014), Yin et al. (2015)	2	International Journal of Molecular Sciences
pathway	ethylene biosynthetic process	Glyma.02g196300	6	khatoon et al. (2012), Komatsu et al. (2013), Mustafa et al. (2015), Valliyodan et al. (2014), Yin et al. (2014), Yin et al. (2015)	2	International Journal of Molecular Sciences
pathway	ethylene biosynthetic process	Glyma.02g209200	6	khatoon et al. (2012), Komatsu et al. (2013), Mustafa et al. (2015), Valliyodan et al. (2014), Yin et al. (2014), Yin et al. (2015)	2	International Journal of Molecular Sciences
pathway	ethylene biosynthetic process	Glyma.02g211600	6	khatoon et al. (2012), Komatsu et al. (2013), Mustafa et al. (2015), Valliyodan et al. (2014), Yin et al. (2014), Yin et al. (2015)	2	International Journal of Molecular Sciences
pathway	ethylene biosynthetic process	Glyma.02g161100	6	khatoon et al. (2012), Komatsu et al. (2013), Mustafa et al. (2015), Valliyodan et al. (2014), Yin et al. (2014), Yin et al. (2015)	2	International Journal of Molecular Sciences
pathway	ethylene biosynthetic process	Glyma.02g229400	6	khatoon et al. (2012), Komatsu et al. (2013), Mustafa et al. (2015), Valliyodan et al. (2014), Yin et al. (2014), Yin et al. (2015)	2	International Journal of Molecular Sciences
pathway	ethylene biosynthetic process	Glyma.02g132500	6	khatoon et al. (2012), Komatsu et al. (2013), Mustafa et al. (2015), Valliyodan et al. (2014), Yin et al. (2014), Yin et al. (2015)	2	International Journal of Molecular Sciences
pathway	ethylene biosynthetic process	Glyma.02g134500	6	khatoon et al. (2012), Komatsu et al. (2013), Mustafa et al. (2015), Valliyodan et al. (2014), Yin et al. (2014), Yin et al. (2015)	2	International Journal of Molecular Sciences
pathway	ethylene biosynthetic process	Glyma.02g139900	6	khatoon et al. (2012), Komatsu et al. (2013), Mustafa et al. (2015), Valliyodan et al. (2014), Yin et al. (2014), Yin et al. (2015)	2	International Journal of Molecular Sciences
pathway	ethylene biosynthetic process	Glyma.02g148100	6	khatoon et al. (2012), Komatsu et al. (2013), Mustafa et al. (2015), Valliyodan et al. (2014), Yin et al. (2014), Yin et al. (2015)	2	International Journal of Molecular Sciences
pathway	ethylene biosynthetic process	Glyma.03g015800	6	khatoon et al. (2012), Komatsu et al. (2013), Mustafa et al. (2015), Valliyodan et al. (2014), Yin et al. (2014), Yin et al. (2015)	2	International Journal of Molecular Sciences
pathway	ethylene biosynthetic process	Glyma.03g015900	6	khatoon et al. (2012), Komatsu et al. (2013), Mustafa et al. (2015), Valliyodan et al. (2014), Yin et al. (2014), Yin et al. (2015)	2	International Journal of Molecular Sciences
pathway	ethylene biosynthetic process	Glyma.03g016000	6	khatoon et al. (2012), Komatsu et al. (2013), Mustafa et al. (2015), Valliyodan et al. (2014), Yin et al. (2014), Yin et al. (2015)	2	International Journal of Molecular Sciences
pathway	ethylene biosynthetic process	Glyma.03g016100	6	khatoon et al. (2012), Komatsu et al. (2013), Mustafa et al. (2015), Valliyodan et al. (2014), Yin et al. (2014), Yin et al. (2015)	2	International Journal of Molecular Sciences
pathway	ethylene biosynthetic process	Glyma.03g016200	6	khatoon et al. (2012), Komatsu et al. (2013), Mustafa et al. (2015), Valliyodan et al. (2014), Yin et al. (2014), Yin et al. (2015)	2	International Journal of Molecular Sciences
pathway	ethylene biosynthetic process	Glyma.03g016300	6	khatoon et al. (2012), Komatsu et al. (2013), Mustafa et al. (2015), Valliyodan et al. (2014), Yin et al. (2014), Yin et al. (2015)	2	International Journal of Molecular Sciences
pathway	ethylene biosynthetic process	Glyma.03g016400	6	khatoon et al. (2012), Komatsu et al. (2013), Mustafa et al. (2015), Valliyodan et al. (2014), Yin et al. (2014), Yin et al. (2015)	2	International Journal of Molecular Sciences
pathway	ethylene biosynthetic process	Glyma.03g025100	6	khatoon et al. (2012), Komatsu et al. (2013), Mustafa et al. (2015), Valliyodan et al. (2014), Yin et al. (2014), Yin et al. (2015)	2	International Journal of Molecular Sciences
pathway	ethylene biosynthetic process	Glyma.02g310100	6	khatoon et al. (2012), Komatsu et al. (2013), Mustafa et al. (2015), Valliyodan et al. (2014), Yin et al. (2014), Yin et al. (2015)	2	International Journal of Molecular Sciences
pathway	ethylene biosynthetic process	Glyma.03g004300	6	khatoon et al. (2012), Komatsu et al. (2013), Mustafa et al. (2015), Valliyodan et al. (2014), Yin et al. (2014), Yin et al. (2015)	2	International Journal of Molecular Sciences
pathway	ethylene biosynthetic process	Glyma.03g051300	6	khatoon et al. (2012), Komatsu et al. (2013), Mustafa et al. (2015), Valliyodan et al. (2014), Yin et al. (2014), Yin et al. (2015)	2	International Journal of Molecular Sciences
pathway	ethylene biosynthetic process	Glyma.03g053300	6	khatoon et al. (2012), Komatsu et al. (2013), Mustafa et al. (2015), Valliyodan et al. (2014), Yin et al. (2014), Yin et al. (2015)	2	International Journal of Molecular Sciences
pathway	ethylene biosynthetic process	Glyma.03g054600	6	khatoon et al. (2012), Komatsu et al. (2013), Mustafa et al. (2015), Valliyodan et al. (2014), Yin et al. (2014), Yin et al. (2015)	2	International Journal of Molecular Sciences
pathway	ethylene biosynthetic process	Glyma.02g268000	6	khatoon et al. (2012), Komatsu et al. (2013), Mustafa et al. (2015), Valliyodan et al. (2014), Yin et al. (2014), Yin et al. (2015)	2	International Journal of Molecular Sciences
pathway	ethylene biosynthetic process	Glyma.02g268200	6	khatoon et al. (2012), Komatsu et al. (2013), Mustafa et al. (2015), Valliyodan et al. (2014), Yin et al. (2014), Yin et al. (2015)	2	International Journal of Molecular Sciences
pathway	ethylene biosynthetic process	Glyma.02g268400	6	khatoon et al. (2012), Komatsu et al. (2013), Mustafa et al. (2015), Valliyodan et al. (2014), Yin et al. (2014), Yin et al. (2015)	2	International Journal of Molecular Sciences
pathway	ethylene biosynthetic process	Glyma.02g268500	6	khatoon et al. (2012), Komatsu et al. (2013), Mustafa et al. (2015), Valliyodan et al. (2014), Yin et al. (2014), Yin et al. (2015)	2	International Journal of Molecular Sciences
pathway	ethylene biosynthetic process	Glyma.02g275400	6	khatoon et al. (2012), Komatsu et al. (2013), Mustafa et al. (2015), Valliyodan et al. (2014), Yin et al. (2014), Yin et al. (2015)	2	International Journal of Molecular Sciences
pathway	ethylene biosynthetic process	Glyma.03g173100	6	khatoon et al. (2012), Komatsu et al. (2013), Mustafa et al. (2015), Valliyodan et al. (2014), Yin et al. (2014), Yin et al. (2015)	2	International Journal of Molecular Sciences
pathway	ethylene biosynthetic process	Glyma.03g173200	6	khatoon et al. (2012), Komatsu et al. (2013), Mustafa et al. (2015), Valliyodan et al. (2014), Yin et al. (2014), Yin et al. (2015)	2	International Journal of Molecular Sciences
pathway	ethylene biosynthetic process	Glyma.03g173300	6	khatoon et al. (2012), Komatsu et al. (2013), Mustafa et al. (2015), Valliyodan et al. (2014), Yin et al. (2014), Yin et al. (2015)	2	International Journal of Molecular Sciences
pathway	ethylene biosynthetic process	Glyma.03g182400	6	khatoon et al. (2012), Komatsu et al. (2013), Mustafa et al. (2015), Valliyodan et al. (2014), Yin et al. (2014), Yin et al. (2015)	2	International Journal of Molecular Sciences
pathway	ethylene biosynthetic process	Glyma.03g143400	6	khatoon et al. (2012), Komatsu et al. (2013), Mustafa et al. (2015), Valliyodan et al. (2014), Yin et al. (2014), Yin et al. (2015)	2	International Journal of Molecular Sciences
pathway	ethylene biosynthetic process	Glyma.03g152300	6	khatoon et al. (2012), Komatsu et al. (2013), Mustafa et al. (2015), Valliyodan et al. (2014), Yin et al. (2014), Yin et al. (2015)	2	International Journal of Molecular Sciences
pathway	ethylene biosynthetic process	Glyma.03g196500	6	khatoon et al. (2012), Komatsu et al. (2013), Mustafa et al. (2015), Valliyodan et al. (2014), Yin et al. (2014), Yin et al. (2015)	2	International Journal of Molecular Sciences
pathway	ethylene biosynthetic process	Glyma.03g198600	6	khatoon et al. (2012), Komatsu et al. (2013), Mustafa et al. (2015), Valliyodan et al. (2014), Yin et al. (2014), Yin et al. (2015)	2	International Journal of Molecular Sciences
pathway	ethylene biosynthetic process	Glyma.03g200000	6	khatoon et al. (2012), Komatsu et al. (2013), Mustafa et al. (2015), Valliyodan et al. (2014), Yin et al. (2014), Yin et al. (2015)	2	International Journal of Molecular Sciences
pathway	ethylene biosynthetic process	Glyma.03g202500	6	khatoon et al. (2012), Komatsu et al. (2013), Mustafa et al. (2015), Valliyodan et al. (2014), Yin et al. (2014), Yin et al. (2015)	2	International Journal of Molecular Sciences
pathway	ethylene biosynthetic process	Glyma.03g112100	6	khatoon et al. (2012), Komatsu et al. (2013), Mustafa et al. (2015), Valliyodan et al. (2014), Yin et al. (2014), Yin et al. (2015)	2	International Journal of Molecular Sciences
pathway	ethylene biosynthetic process	Glyma.03g118800	6	khatoon et al. (2012), Komatsu et al. (2013), Mustafa et al. (2015), Valliyodan et al. (2014), Yin et al. (2014), Yin et al. (2015)	2	International Journal of Molecular Sciences
pathway	ethylene biosynthetic process	Glyma.04g092100	6	khatoon et al. (2012), Komatsu et al. (2013), Mustafa et al. (2015), Valliyodan et al. (2014), Yin et al. (2014), Yin et al. (2015)	2	International Journal of Molecular Sciences
pathway	ethylene biosynthetic process	Glyma.04g038300	6	khatoon et al. (2012), Komatsu et al. (2013), Mustafa et al. (2015), Valliyodan et al. (2014), Yin et al. (2014), Yin et al. (2015)	2	International Journal of Molecular Sciences
pathway	ethylene biosynthetic process	Glyma.03g257100	6	khatoon et al. (2012), Komatsu et al. (2013), Mustafa et al. (2015), Valliyodan et al. (2014), Yin et al. (2014), Yin et al. (2015)	2	International Journal of Molecular Sciences
pathway	ethylene biosynthetic process	Glyma.03g259300	6	khatoon et al. (2012), Komatsu et al. (2013), Mustafa et al. (2015), Valliyodan et al. (2014), Yin et al. (2014), Yin et al. (2015)	2	International Journal of Molecular Sciences
pathway	ethylene biosynthetic process	Glyma.04g048700	6	khatoon et al. (2012), Komatsu et al. (2013), Mustafa et al. (2015), Valliyodan et al. (2014), Yin et al. (2014), Yin et al. (2015)	2	International Journal of Molecular Sciences
pathway	ethylene biosynthetic process	Glyma.03g223000	6	khatoon et al. (2012), Komatsu et al. (2013), Mustafa et al. (2015), Valliyodan et al. (2014), Yin et al. (2014), Yin et al. (2015)	2	International Journal of Molecular Sciences
pathway	ethylene biosynthetic process	Glyma.05g064200	6	khatoon et al. (2012), Komatsu et al. (2013), Mustafa et al. (2015), Valliyodan et al. (2014), Yin et al. (2014), Yin et al. (2015)	2	International Journal of Molecular Sciences
pathway	ethylene biosynthetic process	Glyma.04g080700	6	khatoon et al. (2012), Komatsu et al. (2013), Mustafa et al. (2015), Valliyodan et al. (2014), Yin et al. (2014), Yin et al. (2015)	2	International Journal of Molecular Sciences
pathway	ethylene biosynthetic process	Glyma.04g232200	6	khatoon et al. (2012), Komatsu et al. (2013), Mustafa et al. (2015), Valliyodan et al. (2014), Yin et al. (2014), Yin et al. (2015)	2	International Journal of Molecular Sciences
pathway	ethylene biosynthetic process	Glyma.04g245900	6	khatoon et al. (2012), Komatsu et al. (2013), Mustafa et al. (2015), Valliyodan et al. (2014), Yin et al. (2014), Yin et al. (2015)	2	International Journal of Molecular Sciences
pathway	ethylene biosynthetic process	Glyma.05g168800	6	khatoon et al. (2012), Komatsu et al. (2013), Mustafa et al. (2015), Valliyodan et al. (2014), Yin et al. (2014), Yin et al. (2015)	2	International Journal of Molecular Sciences
pathway	ethylene biosynthetic process	Glyma.04g211500	6	khatoon et al. (2012), Komatsu et al. (2013), Mustafa et al. (2015), Valliyodan et al. (2014), Yin et al. (2014), Yin et al. (2015)	2	International Journal of Molecular Sciences
pathway	ethylene biosynthetic process	Glyma.04g219600	6	khatoon et al. (2012), Komatsu et al. (2013), Mustafa et al. (2015), Valliyodan et al. (2014), Yin et al. (2014), Yin et al. (2015)	2	International Journal of Molecular Sciences
pathway	ethylene biosynthetic process	Glyma.06g082400	6	khatoon et al. (2012), Komatsu et al. (2013), Mustafa et al. (2015), Valliyodan et al. (2014), Yin et al. (2014), Yin et al. (2015)	2	International Journal of Molecular Sciences
pathway	ethylene biosynthetic process	Glyma.05g112800	6	khatoon et al. (2012), Komatsu et al. (2013), Mustafa et al. (2015), Valliyodan et al. (2014), Yin et al. (2014), Yin et al. (2015)	2	International Journal of Molecular Sciences
pathway	ethylene biosynthetic process	Glyma.05g141200	6	khatoon et al. (2012), Komatsu et al. (2013), Mustafa et al. (2015), Valliyodan et al. (2014), Yin et al. (2014), Yin et al. (2015)	2	International Journal of Molecular Sciences
pathway	ethylene biosynthetic process	Glyma.06g039300	6	khatoon et al. (2012), Komatsu et al. (2013), Mustafa et al. (2015), Valliyodan et al. (2014), Yin et al. (2014), Yin et al. (2015)	2	International Journal of Molecular Sciences
pathway	ethylene biosynthetic process	Glyma.06g039400	6	khatoon et al. (2012), Komatsu et al. (2013), Mustafa et al. (2015), Valliyodan et al. (2014), Yin et al. (2014), Yin et al. (2015)	2	International Journal of Molecular Sciences
pathway	ethylene biosynthetic process	Glyma.06g049900	6	khatoon et al. (2012), Komatsu et al. (2013), Mustafa et al. (2015), Valliyodan et al. (2014), Yin et al. (2014), Yin et al. (2015)	2	International Journal of Molecular Sciences
pathway	ethylene biosynthetic process	Glyma.06g093900	6	khatoon et al. (2012), Komatsu et al. (2013), Mustafa et al. (2015), Valliyodan et al. (2014), Yin et al. (2014), Yin et al. (2015)	2	International Journal of Molecular Sciences
pathway	ethylene biosynthetic process	Glyma.05g096500	6	khatoon et al. (2012), Komatsu et al. (2013), Mustafa et al. (2015), Valliyodan et al. (2014), Yin et al. (2014), Yin et al. (2015)	2	International Journal of Molecular Sciences
pathway	ethylene biosynthetic process	Glyma.05g099300	6	khatoon et al. (2012), Komatsu et al. (2013), Mustafa et al. (2015), Valliyodan et al. (2014), Yin et al. (2014), Yin et al. (2015)	2	International Journal of Molecular Sciences
pathway	ethylene biosynthetic process	Glyma.05g108900	6	khatoon et al. (2012), Komatsu et al. (2013), Mustafa et al. (2015), Valliyodan et al. (2014), Yin et al. (2014), Yin et al. (2015)	2	International Journal of Molecular Sciences
pathway	ethylene biosynthetic process	Glyma.05g248600	6	khatoon et al. (2012), Komatsu et al. (2013), Mustafa et al. (2015), Valliyodan et al. (2014), Yin et al. (2014), Yin et al. (2015)	2	International Journal of Molecular Sciences
pathway	ethylene biosynthetic process	Glyma.06g231000	6	khatoon et al. (2012), Komatsu et al. (2013), Mustafa et al. (2015), Valliyodan et al. (2014), Yin et al. (2014), Yin et al. (2015)	2	International Journal of Molecular Sciences
pathway	ethylene biosynthetic process	Glyma.05g211700	6	khatoon et al. (2012), Komatsu et al. (2013), Mustafa et al. (2015), Valliyodan et al. (2014), Yin et al. (2014), Yin et al. (2015)	2	International Journal of Molecular Sciences
pathway	ethylene biosynthetic process	Glyma.05g222400	6	khatoon et al. (2012), Komatsu et al. (2013), Mustafa et al. (2015), Valliyodan et al. (2014), Yin et al. (2014), Yin et al. (2015)	2	International Journal of Molecular Sciences
pathway	ethylene biosynthetic process	Glyma.05g223000	6	khatoon et al. (2012), Komatsu et al. (2013), Mustafa et al. (2015), Valliyodan et al. (2014), Yin et al. (2014), Yin et al. (2015)	2	International Journal of Molecular Sciences
pathway	ethylene biosynthetic process	Glyma.05g237600	6	khatoon et al. (2012), Komatsu et al. (2013), Mustafa et al. (2015), Valliyodan et al. (2014), Yin et al. (2014), Yin et al. (2015)	2	International Journal of Molecular Sciences
pathway	ethylene biosynthetic process	Glyma.05g242000	6	khatoon et al. (2012), Komatsu et al. (2013), Mustafa et al. (2015), Valliyodan et al. (2014), Yin et al. (2014), Yin et al. (2015)	2	International Journal of Molecular Sciences
pathway	ethylene biosynthetic process	Glyma.06g132700	6	khatoon et al. (2012), Komatsu et al. (2013), Mustafa et al. (2015), Valliyodan et al. (2014), Yin et al. (2014), Yin et al. (2015)	2	International Journal of Molecular Sciences
pathway	ethylene biosynthetic process	Glyma.06g144000	6	khatoon et al. (2012), Komatsu et al. (2013), Mustafa et al. (2015), Valliyodan et al. (2014), Yin et al. (2014), Yin et al. (2015)	2	International Journal of Molecular Sciences
pathway	ethylene biosynthetic process	Glyma.06g154700	6	khatoon et al. (2012), Komatsu et al. (2013), Mustafa et al. (2015), Valliyodan et al. (2014), Yin et al. (2014), Yin et al. (2015)	2	International Journal of Molecular Sciences
pathway	ethylene biosynthetic process	Glyma.07g039900	6	khatoon et al. (2012), Komatsu et al. (2013), Mustafa et al. (2015), Valliyodan et al. (2014), Yin et al. (2014), Yin et al. (2015)	2	International Journal of Molecular Sciences
pathway	ethylene biosynthetic process	Glyma.07g000800	6	khatoon et al. (2012), Komatsu et al. (2013), Mustafa et al. (2015), Valliyodan et al. (2014), Yin et al. (2014), Yin et al. (2015)	2	International Journal of Molecular Sciences
pathway	ethylene biosynthetic process	Glyma.06g100900	6	khatoon et al. (2012), Komatsu et al. (2013), Mustafa et al. (2015), Valliyodan et al. (2014), Yin et al. (2014), Yin et al. (2015)	2	International Journal of Molecular Sciences
pathway	ethylene biosynthetic process	Glyma.06g117200	6	khatoon et al. (2012), Komatsu et al. (2013), Mustafa et al. (2015), Valliyodan et al. (2014), Yin et al. (2014), Yin et al. (2015)	2	International Journal of Molecular Sciences
pathway	ethylene biosynthetic process	Glyma.06g118400	6	khatoon et al. (2012), Komatsu et al. (2013), Mustafa et al. (2015), Valliyodan et al. (2014), Yin et al. (2014), Yin et al. (2015)	2	International Journal of Molecular Sciences
pathway	ethylene biosynthetic process	Glyma.07g175900	6	khatoon et al. (2012), Komatsu et al. (2013), Mustafa et al. (2015), Valliyodan et al. (2014), Yin et al. (2014), Yin et al. (2015)	2	International Journal of Molecular Sciences
pathway	ethylene biosynthetic process	Glyma.06g287000	6	khatoon et al. (2012), Komatsu et al. (2013), Mustafa et al. (2015), Valliyodan et al. (2014), Yin et al. (2014), Yin et al. (2015)	2	International Journal of Molecular Sciences
pathway	ethylene biosynthetic process	Glyma.07g177600	6	khatoon et al. (2012), Komatsu et al. (2013), Mustafa et al. (2015), Valliyodan et al. (2014), Yin et al. (2014), Yin et al. (2015)	2	International Journal of Molecular Sciences
pathway	ethylene biosynthetic process	Glyma.07g128000	6	khatoon et al. (2012), Komatsu et al. (2013), Mustafa et al. (2015), Valliyodan et al. (2014), Yin et al. (2014), Yin et al. (2015)	2	International Journal of Molecular Sciences
pathway	ethylene biosynthetic process	Glyma.07g129000	6	khatoon et al. (2012), Komatsu et al. (2013), Mustafa et al. (2015), Valliyodan et al. (2014), Yin et al. (2014), Yin et al. (2015)	2	International Journal of Molecular Sciences
pathway	ethylene biosynthetic process	Glyma.07g134600	6	khatoon et al. (2012), Komatsu et al. (2013), Mustafa et al. (2015), Valliyodan et al. (2014), Yin et al. (2014), Yin et al. (2015)	2	International Journal of Molecular Sciences
pathway	ethylene biosynthetic process	Glyma.07g185700	6	khatoon et al. (2012), Komatsu et al. (2013), Mustafa et al. (2015), Valliyodan et al. (2014), Yin et al. (2014), Yin et al. (2015)	2	International Journal of Molecular Sciences
pathway	ethylene biosynthetic process	Glyma.07g190100	6	khatoon et al. (2012), Komatsu et al. (2013), Mustafa et al. (2015), Valliyodan et al. (2014), Yin et al. (2014), Yin et al. (2015)	2	International Journal of Molecular Sciences
pathway	ethylene biosynthetic process	Glyma.08g029200	6	khatoon et al. (2012), Komatsu et al. (2013), Mustafa et al. (2015), Valliyodan et al. (2014), Yin et al. (2014), Yin et al. (2015)	2	International Journal of Molecular Sciences
pathway	ethylene biosynthetic process	Glyma.08g030100	6	khatoon et al. (2012), Komatsu et al. (2013), Mustafa et al. (2015), Valliyodan et al. (2014), Yin et al. (2014), Yin et al. (2015)	2	International Journal of Molecular Sciences
pathway	ethylene biosynthetic process	Glyma.07g086900	6	khatoon et al. (2012), Komatsu et al. (2013), Mustafa et al. (2015), Valliyodan et al. (2014), Yin et al. (2014), Yin et al. (2015)	2	International Journal of Molecular Sciences
pathway	ethylene biosynthetic process	Glyma.07g105700	6	khatoon et al. (2012), Komatsu et al. (2013), Mustafa et al. (2015), Valliyodan et al. (2014), Yin et al. (2014), Yin et al. (2015)	2	International Journal of Molecular Sciences
pathway	ethylene biosynthetic process	Glyma.07g106000	6	khatoon et al. (2012), Komatsu et al. (2013), Mustafa et al. (2015), Valliyodan et al. (2014), Yin et al. (2014), Yin et al. (2015)	2	International Journal of Molecular Sciences
pathway	ethylene biosynthetic process	Glyma.07g114000	6	khatoon et al. (2012), Komatsu et al. (2013), Mustafa et al. (2015), Valliyodan et al. (2014), Yin et al. (2014), Yin et al. (2015)	2	International Journal of Molecular Sciences
pathway	ethylene biosynthetic process	Glyma.07g115300	6	khatoon et al. (2012), Komatsu et al. (2013), Mustafa et al. (2015), Valliyodan et al. (2014), Yin et al. (2014), Yin et al. (2015)	2	International Journal of Molecular Sciences
pathway	ethylene biosynthetic process	Glyma.07g264200	6	khatoon et al. (2012), Komatsu et al. (2013), Mustafa et al. (2015), Valliyodan et al. (2014), Yin et al. (2014), Yin et al. (2015)	2	International Journal of Molecular Sciences
pathway	ethylene biosynthetic process	Glyma.07g266500	6	khatoon et al. (2012), Komatsu et al. (2013), Mustafa et al. (2015), Valliyodan et al. (2014), Yin et al. (2014), Yin et al. (2015)	2	International Journal of Molecular Sciences
pathway	ethylene biosynthetic process	Glyma.08g018000	6	khatoon et al. (2012), Komatsu et al. (2013), Mustafa et al. (2015), Valliyodan et al. (2014), Yin et al. (2014), Yin et al. (2015)	2	International Journal of Molecular Sciences
pathway	ethylene biosynthetic process	Glyma.08g049500	6	khatoon et al. (2012), Komatsu et al. (2013), Mustafa et al. (2015), Valliyodan et al. (2014), Yin et al. (2014), Yin et al. (2015)	2	International Journal of Molecular Sciences
pathway	ethylene biosynthetic process	Glyma.08g050400	6	khatoon et al. (2012), Komatsu et al. (2013), Mustafa et al. (2015), Valliyodan et al. (2014), Yin et al. (2014), Yin et al. (2015)	2	International Journal of Molecular Sciences
pathway	ethylene biosynthetic process	Glyma.08g158100	6	khatoon et al. (2012), Komatsu et al. (2013), Mustafa et al. (2015), Valliyodan et al. (2014), Yin et al. (2014), Yin et al. (2015)	2	International Journal of Molecular Sciences
pathway	ethylene biosynthetic process	Glyma.07g052700	6	khatoon et al. (2012), Komatsu et al. (2013), Mustafa et al. (2015), Valliyodan et al. (2014), Yin et al. (2014), Yin et al. (2015)	2	International Journal of Molecular Sciences
pathway	ethylene biosynthetic process	Glyma.07g056400	6	khatoon et al. (2012), Komatsu et al. (2013), Mustafa et al. (2015), Valliyodan et al. (2014), Yin et al. (2014), Yin et al. (2015)	2	International Journal of Molecular Sciences
pathway	ethylene biosynthetic process	Glyma.07g065700	6	khatoon et al. (2012), Komatsu et al. (2013), Mustafa et al. (2015), Valliyodan et al. (2014), Yin et al. (2014), Yin et al. (2015)	2	International Journal of Molecular Sciences
pathway	ethylene biosynthetic process	Glyma.07g076100	6	khatoon et al. (2012), Komatsu et al. (2013), Mustafa et al. (2015), Valliyodan et al. (2014), Yin et al. (2014), Yin et al. (2015)	2	International Journal of Molecular Sciences
pathway	ethylene biosynthetic process	Glyma.07g076200	6	khatoon et al. (2012), Komatsu et al. (2013), Mustafa et al. (2015), Valliyodan et al. (2014), Yin et al. (2014), Yin et al. (2015)	2	International Journal of Molecular Sciences
pathway	ethylene biosynthetic process	Glyma.07g076400	6	khatoon et al. (2012), Komatsu et al. (2013), Mustafa et al. (2015), Valliyodan et al. (2014), Yin et al. (2014), Yin et al. (2015)	2	International Journal of Molecular Sciences
pathway	ethylene biosynthetic process	Glyma.07g076600	6	khatoon et al. (2012), Komatsu et al. (2013), Mustafa et al. (2015), Valliyodan et al. (2014), Yin et al. (2014), Yin et al. (2015)	2	International Journal of Molecular Sciences
pathway	ethylene biosynthetic process	Glyma.08g168200	6	khatoon et al. (2012), Komatsu et al. (2013), Mustafa et al. (2015), Valliyodan et al. (2014), Yin et al. (2014), Yin et al. (2015)	2	International Journal of Molecular Sciences
pathway	ethylene biosynthetic process	Glyma.07g236000	6	khatoon et al. (2012), Komatsu et al. (2013), Mustafa et al. (2015), Valliyodan et al. (2014), Yin et al. (2014), Yin et al. (2015)	2	International Journal of Molecular Sciences
pathway	ethylene biosynthetic process	Glyma.08g180600	6	khatoon et al. (2012), Komatsu et al. (2013), Mustafa et al. (2015), Valliyodan et al. (2014), Yin et al. (2014), Yin et al. (2015)	2	International Journal of Molecular Sciences
pathway	ethylene biosynthetic process	Glyma.08g127400	6	khatoon et al. (2012), Komatsu et al. (2013), Mustafa et al. (2015), Valliyodan et al. (2014), Yin et al. (2014), Yin et al. (2015)	2	International Journal of Molecular Sciences
pathway	ethylene biosynthetic process	Glyma.07g196800	6	khatoon et al. (2012), Komatsu et al. (2013), Mustafa et al. (2015), Valliyodan et al. (2014), Yin et al. (2014), Yin et al. (2015)	2	International Journal of Molecular Sciences
pathway	ethylene biosynthetic process	Glyma.07g201700	6	khatoon et al. (2012), Komatsu et al. (2013), Mustafa et al. (2015), Valliyodan et al. (2014), Yin et al. (2014), Yin et al. (2015)	2	International Journal of Molecular Sciences
pathway	ethylene biosynthetic process	Glyma.07g205500	6	khatoon et al. (2012), Komatsu et al. (2013), Mustafa et al. (2015), Valliyodan et al. (2014), Yin et al. (2014), Yin et al. (2015)	2	International Journal of Molecular Sciences
pathway	ethylene biosynthetic process	Glyma.07g210700	6	khatoon et al. (2012), Komatsu et al. (2013), Mustafa et al. (2015), Valliyodan et al. (2014), Yin et al. (2014), Yin et al. (2015)	2	International Journal of Molecular Sciences
pathway	ethylene biosynthetic process	Glyma.07g212400	6	khatoon et al. (2012), Komatsu et al. (2013), Mustafa et al. (2015), Valliyodan et al. (2014), Yin et al. (2014), Yin et al. (2015)	2	International Journal of Molecular Sciences
pathway	ethylene biosynthetic process	Glyma.08g096500	6	khatoon et al. (2012), Komatsu et al. (2013), Mustafa et al. (2015), Valliyodan et al. (2014), Yin et al. (2014), Yin et al. (2015)	2	International Journal of Molecular Sciences
pathway	ethylene biosynthetic process	Glyma.08g265200	6	khatoon et al. (2012), Komatsu et al. (2013), Mustafa et al. (2015), Valliyodan et al. (2014), Yin et al. (2014), Yin et al. (2015)	2	International Journal of Molecular Sciences
pathway	ethylene biosynthetic process	Glyma.08g280300	6	khatoon et al. (2012), Komatsu et al. (2013), Mustafa et al. (2015), Valliyodan et al. (2014), Yin et al. (2014), Yin et al. (2015)	2	International Journal of Molecular Sciences
pathway	ethylene biosynthetic process	Glyma.08g058900	6	khatoon et al. (2012), Komatsu et al. (2013), Mustafa et al. (2015), Valliyodan et al. (2014), Yin et al. (2014), Yin et al. (2015)	2	International Journal of Molecular Sciences
pathway	ethylene biosynthetic process	Glyma.08g063500	6	khatoon et al. (2012), Komatsu et al. (2013), Mustafa et al. (2015), Valliyodan et al. (2014), Yin et al. (2014), Yin et al. (2015)	2	International Journal of Molecular Sciences
pathway	ethylene biosynthetic process	Glyma.08g226400	6	khatoon et al. (2012), Komatsu et al. (2013), Mustafa et al. (2015), Valliyodan et al. (2014), Yin et al. (2014), Yin et al. (2015)	2	International Journal of Molecular Sciences
pathway	ethylene biosynthetic process	Glyma.09g209800	6	khatoon et al. (2012), Komatsu et al. (2013), Mustafa et al. (2015), Valliyodan et al. (2014), Yin et al. (2014), Yin et al. (2015)	2	International Journal of Molecular Sciences
pathway	ethylene biosynthetic process	Glyma.08g187400	6	khatoon et al. (2012), Komatsu et al. (2013), Mustafa et al. (2015), Valliyodan et al. (2014), Yin et al. (2014), Yin et al. (2015)	2	International Journal of Molecular Sciences
pathway	ethylene biosynthetic process	Glyma.09g008400	6	khatoon et al. (2012), Komatsu et al. (2013), Mustafa et al. (2015), Valliyodan et al. (2014), Yin et al. (2014), Yin et al. (2015)	2	International Journal of Molecular Sciences
pathway	ethylene biosynthetic process	Glyma.09g011800	6	khatoon et al. (2012), Komatsu et al. (2013), Mustafa et al. (2015), Valliyodan et al. (2014), Yin et al. (2014), Yin et al. (2015)	2	International Journal of Molecular Sciences
pathway	ethylene biosynthetic process	Glyma.08g332400	6	khatoon et al. (2012), Komatsu et al. (2013), Mustafa et al. (2015), Valliyodan et al. (2014), Yin et al. (2014), Yin et al. (2015)	2	International Journal of Molecular Sciences
pathway	ethylene biosynthetic process	Glyma.10g073600	6	khatoon et al. (2012), Komatsu et al. (2013), Mustafa et al. (2015), Valliyodan et al. (2014), Yin et al. (2014), Yin et al. (2015)	2	International Journal of Molecular Sciences
pathway	ethylene biosynthetic process	Glyma.09g152700	6	khatoon et al. (2012), Komatsu et al. (2013), Mustafa et al. (2015), Valliyodan et al. (2014), Yin et al. (2014), Yin et al. (2015)	2	International Journal of Molecular Sciences
pathway	ethylene biosynthetic process	Glyma.09g172500	6	khatoon et al. (2012), Komatsu et al. (2013), Mustafa et al. (2015), Valliyodan et al. (2014), Yin et al. (2014), Yin et al. (2015)	2	International Journal of Molecular Sciences
pathway	ethylene biosynthetic process	Glyma.10g045200	6	khatoon et al. (2012), Komatsu et al. (2013), Mustafa et al. (2015), Valliyodan et al. (2014), Yin et al. (2014), Yin et al. (2015)	2	International Journal of Molecular Sciences
pathway	ethylene biosynthetic process	Glyma.10g057600	6	khatoon et al. (2012), Komatsu et al. (2013), Mustafa et al. (2015), Valliyodan et al. (2014), Yin et al. (2014), Yin et al. (2015)	2	International Journal of Molecular Sciences
pathway	ethylene biosynthetic process	Glyma.09g102500	6	khatoon et al. (2012), Komatsu et al. (2013), Mustafa et al. (2015), Valliyodan et al. (2014), Yin et al. (2014), Yin et al. (2015)	2	International Journal of Molecular Sciences
pathway	ethylene biosynthetic process	Glyma.10g019500	6	khatoon et al. (2012), Komatsu et al. (2013), Mustafa et al. (2015), Valliyodan et al. (2014), Yin et al. (2014), Yin et al. (2015)	2	International Journal of Molecular Sciences
pathway	ethylene biosynthetic process	Glyma.10g025700	6	khatoon et al. (2012), Komatsu et al. (2013), Mustafa et al. (2015), Valliyodan et al. (2014), Yin et al. (2014), Yin et al. (2015)	2	International Journal of Molecular Sciences
pathway	ethylene biosynthetic process	Glyma.10g241500	6	khatoon et al. (2012), Komatsu et al. (2013), Mustafa et al. (2015), Valliyodan et al. (2014), Yin et al. (2014), Yin et al. (2015)	2	International Journal of Molecular Sciences
pathway	ethylene biosynthetic process	Glyma.11g053100	6	khatoon et al. (2012), Komatsu et al. (2013), Mustafa et al. (2015), Valliyodan et al. (2014), Yin et al. (2014), Yin et al. (2015)	2	International Journal of Molecular Sciences
pathway	ethylene biosynthetic process	Glyma.09g255000	6	khatoon et al. (2012), Komatsu et al. (2013), Mustafa et al. (2015), Valliyodan et al. (2014), Yin et al. (2014), Yin et al. (2015)	2	International Journal of Molecular Sciences
pathway	ethylene biosynthetic process	Glyma.11g021500	6	khatoon et al. (2012), Komatsu et al. (2013), Mustafa et al. (2015), Valliyodan et al. (2014), Yin et al. (2014), Yin et al. (2015)	2	International Journal of Molecular Sciences
pathway	ethylene biosynthetic process	Glyma.11g028200	6	khatoon et al. (2012), Komatsu et al. (2013), Mustafa et al. (2015), Valliyodan et al. (2014), Yin et al. (2014), Yin et al. (2015)	2	International Journal of Molecular Sciences
pathway	ethylene biosynthetic process	Glyma.11g036900	6	khatoon et al. (2012), Komatsu et al. (2013), Mustafa et al. (2015), Valliyodan et al. (2014), Yin et al. (2014), Yin et al. (2015)	2	International Journal of Molecular Sciences
pathway	ethylene biosynthetic process	Glyma.11g040600	6	khatoon et al. (2012), Komatsu et al. (2013), Mustafa et al. (2015), Valliyodan et al. (2014), Yin et al. (2014), Yin et al. (2015)	2	International Journal of Molecular Sciences
pathway	ethylene biosynthetic process	Glyma.11g045600	6	khatoon et al. (2012), Komatsu et al. (2013), Mustafa et al. (2015), Valliyodan et al. (2014), Yin et al. (2014), Yin et al. (2015)	2	International Journal of Molecular Sciences
pathway	ethylene biosynthetic process	Glyma.10g290200	6	khatoon et al. (2012), Komatsu et al. (2013), Mustafa et al. (2015), Valliyodan et al. (2014), Yin et al. (2014), Yin et al. (2015)	2	International Journal of Molecular Sciences
pathway	ethylene biosynthetic process	Glyma.11g167200	6	khatoon et al. (2012), Komatsu et al. (2013), Mustafa et al. (2015), Valliyodan et al. (2014), Yin et al. (2014), Yin et al. (2015)	2	International Journal of Molecular Sciences
pathway	ethylene biosynthetic process	Glyma.11g180500	6	khatoon et al. (2012), Komatsu et al. (2013), Mustafa et al. (2015), Valliyodan et al. (2014), Yin et al. (2014), Yin et al. (2015)	2	International Journal of Molecular Sciences
pathway	ethylene biosynthetic process	Glyma.11g181200	6	khatoon et al. (2012), Komatsu et al. (2013), Mustafa et al. (2015), Valliyodan et al. (2014), Yin et al. (2014), Yin et al. (2015)	2	International Journal of Molecular Sciences
pathway	ethylene biosynthetic process	Glyma.12g060700	6	khatoon et al. (2012), Komatsu et al. (2013), Mustafa et al. (2015), Valliyodan et al. (2014), Yin et al. (2014), Yin et al. (2015)	2	International Journal of Molecular Sciences
pathway	ethylene biosynthetic process	Glyma.10g272500	6	khatoon et al. (2012), Komatsu et al. (2013), Mustafa et al. (2015), Valliyodan et al. (2014), Yin et al. (2014), Yin et al. (2015)	2	International Journal of Molecular Sciences
pathway	ethylene biosynthetic process	Glyma.11g122400	6	khatoon et al. (2012), Komatsu et al. (2013), Mustafa et al. (2015), Valliyodan et al. (2014), Yin et al. (2014), Yin et al. (2015)	2	International Journal of Molecular Sciences
pathway	ethylene biosynthetic process	Glyma.11g137300	6	khatoon et al. (2012), Komatsu et al. (2013), Mustafa et al. (2015), Valliyodan et al. (2014), Yin et al. (2014), Yin et al. (2015)	2	International Journal of Molecular Sciences
pathway	ethylene biosynthetic process	Glyma.12g047300	6	khatoon et al. (2012), Komatsu et al. (2013), Mustafa et al. (2015), Valliyodan et al. (2014), Yin et al. (2014), Yin et al. (2015)	2	International Journal of Molecular Sciences
pathway	ethylene biosynthetic process	Glyma.12g093100	6	khatoon et al. (2012), Komatsu et al. (2013), Mustafa et al. (2015), Valliyodan et al. (2014), Yin et al. (2014), Yin et al. (2015)	2	International Journal of Molecular Sciences
pathway	ethylene biosynthetic process	Glyma.12g207400	6	khatoon et al. (2012), Komatsu et al. (2013), Mustafa et al. (2015), Valliyodan et al. (2014), Yin et al. (2014), Yin et al. (2015)	2	International Journal of Molecular Sciences
pathway	ethylene biosynthetic process	Glyma.12g002400	6	khatoon et al. (2012), Komatsu et al. (2013), Mustafa et al. (2015), Valliyodan et al. (2014), Yin et al. (2014), Yin et al. (2015)	2	International Journal of Molecular Sciences
pathway	ethylene biosynthetic process	Glyma.12g186800	6	khatoon et al. (2012), Komatsu et al. (2013), Mustafa et al. (2015), Valliyodan et al. (2014), Yin et al. (2014), Yin et al. (2015)	2	International Journal of Molecular Sciences
pathway	ethylene biosynthetic process	Glyma.12g187400	6	khatoon et al. (2012), Komatsu et al. (2013), Mustafa et al. (2015), Valliyodan et al. (2014), Yin et al. (2014), Yin et al. (2015)	2	International Journal of Molecular Sciences
pathway	ethylene biosynthetic process	Glyma.11g218600	6	khatoon et al. (2012), Komatsu et al. (2013), Mustafa et al. (2015), Valliyodan et al. (2014), Yin et al. (2014), Yin et al. (2015)	2	International Journal of Molecular Sciences
pathway	ethylene biosynthetic process	Glyma.12g159600	6	khatoon et al. (2012), Komatsu et al. (2013), Mustafa et al. (2015), Valliyodan et al. (2014), Yin et al. (2014), Yin et al. (2015)	2	International Journal of Molecular Sciences
pathway	ethylene biosynthetic process	Glyma.13g132800	6	khatoon et al. (2012), Komatsu et al. (2013), Mustafa et al. (2015), Valliyodan et al. (2014), Yin et al. (2014), Yin et al. (2015)	2	International Journal of Molecular Sciences
pathway	ethylene biosynthetic process	Glyma.13g091000	6	khatoon et al. (2012), Komatsu et al. (2013), Mustafa et al. (2015), Valliyodan et al. (2014), Yin et al. (2014), Yin et al. (2015)	2	International Journal of Molecular Sciences
pathway	ethylene biosynthetic process	Glyma.13g091900	6	khatoon et al. (2012), Komatsu et al. (2013), Mustafa et al. (2015), Valliyodan et al. (2014), Yin et al. (2014), Yin et al. (2015)	2	International Journal of Molecular Sciences
pathway	ethylene biosynthetic process	Glyma.13g144400	6	khatoon et al. (2012), Komatsu et al. (2013), Mustafa et al. (2015), Valliyodan et al. (2014), Yin et al. (2014), Yin et al. (2015)	2	International Journal of Molecular Sciences
pathway	ethylene biosynthetic process	Glyma.12g095000	6	khatoon et al. (2012), Komatsu et al. (2013), Mustafa et al. (2015), Valliyodan et al. (2014), Yin et al. (2014), Yin et al. (2015)	2	International Journal of Molecular Sciences
pathway	ethylene biosynthetic process	Glyma.12g119200	6	khatoon et al. (2012), Komatsu et al. (2013), Mustafa et al. (2015), Valliyodan et al. (2014), Yin et al. (2014), Yin et al. (2015)	2	International Journal of Molecular Sciences
pathway	ethylene biosynthetic process	Glyma.13g282900	6	khatoon et al. (2012), Komatsu et al. (2013), Mustafa et al. (2015), Valliyodan et al. (2014), Yin et al. (2014), Yin et al. (2015)	2	International Journal of Molecular Sciences
pathway	ethylene biosynthetic process	Glyma.13g283600	6	khatoon et al. (2012), Komatsu et al. (2013), Mustafa et al. (2015), Valliyodan et al. (2014), Yin et al. (2014), Yin et al. (2015)	2	International Journal of Molecular Sciences
pathway	ethylene biosynthetic process	Glyma.13g219100	6	khatoon et al. (2012), Komatsu et al. (2013), Mustafa et al. (2015), Valliyodan et al. (2014), Yin et al. (2014), Yin et al. (2015)	2	International Journal of Molecular Sciences
pathway	ethylene biosynthetic process	Glyma.13g234500	6	khatoon et al. (2012), Komatsu et al. (2013), Mustafa et al. (2015), Valliyodan et al. (2014), Yin et al. (2014), Yin et al. (2015)	2	International Journal of Molecular Sciences
pathway	ethylene biosynthetic process	Glyma.13g234800	6	khatoon et al. (2012), Komatsu et al. (2013), Mustafa et al. (2015), Valliyodan et al. (2014), Yin et al. (2014), Yin et al. (2015)	2	International Journal of Molecular Sciences
pathway	ethylene biosynthetic process	Glyma.13g239000	6	khatoon et al. (2012), Komatsu et al. (2013), Mustafa et al. (2015), Valliyodan et al. (2014), Yin et al. (2014), Yin et al. (2015)	2	International Journal of Molecular Sciences
pathway	ethylene biosynthetic process	Glyma.13g244700	6	khatoon et al. (2012), Komatsu et al. (2013), Mustafa et al. (2015), Valliyodan et al. (2014), Yin et al. (2014), Yin et al. (2015)	2	International Journal of Molecular Sciences
pathway	ethylene biosynthetic process	Glyma.13g246200	6	khatoon et al. (2012), Komatsu et al. (2013), Mustafa et al. (2015), Valliyodan et al. (2014), Yin et al. (2014), Yin et al. (2015)	2	International Journal of Molecular Sciences
pathway	ethylene biosynthetic process	Glyma.13g005100	6	khatoon et al. (2012), Komatsu et al. (2013), Mustafa et al. (2015), Valliyodan et al. (2014), Yin et al. (2014), Yin et al. (2015)	2	International Journal of Molecular Sciences
pathway	ethylene biosynthetic process	Glyma.13g031800	6	khatoon et al. (2012), Komatsu et al. (2013), Mustafa et al. (2015), Valliyodan et al. (2014), Yin et al. (2014), Yin et al. (2015)	2	International Journal of Molecular Sciences
pathway	ethylene biosynthetic process	Glyma.13g032000	6	khatoon et al. (2012), Komatsu et al. (2013), Mustafa et al. (2015), Valliyodan et al. (2014), Yin et al. (2014), Yin et al. (2015)	2	International Journal of Molecular Sciences
pathway	ethylene biosynthetic process	Glyma.13g032100	6	khatoon et al. (2012), Komatsu et al. (2013), Mustafa et al. (2015), Valliyodan et al. (2014), Yin et al. (2014), Yin et al. (2015)	2	International Journal of Molecular Sciences
pathway	ethylene biosynthetic process	Glyma.14g037000	6	khatoon et al. (2012), Komatsu et al. (2013), Mustafa et al. (2015), Valliyodan et al. (2014), Yin et al. (2014), Yin et al. (2015)	2	International Journal of Molecular Sciences
pathway	ethylene biosynthetic process	Glyma.14g040800	6	khatoon et al. (2012), Komatsu et al. (2013), Mustafa et al. (2015), Valliyodan et al. (2014), Yin et al. (2014), Yin et al. (2015)	2	International Journal of Molecular Sciences
pathway	ethylene biosynthetic process	Glyma.14g002600	6	khatoon et al. (2012), Komatsu et al. (2013), Mustafa et al. (2015), Valliyodan et al. (2014), Yin et al. (2014), Yin et al. (2015)	2	International Journal of Molecular Sciences
pathway	ethylene biosynthetic process	Glyma.14g048900	6	khatoon et al. (2012), Komatsu et al. (2013), Mustafa et al. (2015), Valliyodan et al. (2014), Yin et al. (2014), Yin et al. (2015)	2	International Journal of Molecular Sciences
pathway	ethylene biosynthetic process	Glyma.14g049000	6	khatoon et al. (2012), Komatsu et al. (2013), Mustafa et al. (2015), Valliyodan et al. (2014), Yin et al. (2014), Yin et al. (2015)	2	International Journal of Molecular Sciences
pathway	ethylene biosynthetic process	Glyma.14g167600	6	khatoon et al. (2012), Komatsu et al. (2013), Mustafa et al. (2015), Valliyodan et al. (2014), Yin et al. (2014), Yin et al. (2015)	2	International Journal of Molecular Sciences
pathway	ethylene biosynthetic process	Glyma.14g167700	6	khatoon et al. (2012), Komatsu et al. (2013), Mustafa et al. (2015), Valliyodan et al. (2014), Yin et al. (2014), Yin et al. (2015)	2	International Journal of Molecular Sciences
pathway	ethylene biosynthetic process	Glyma.13g154300	6	khatoon et al. (2012), Komatsu et al. (2013), Mustafa et al. (2015), Valliyodan et al. (2014), Yin et al. (2014), Yin et al. (2015)	2	International Journal of Molecular Sciences
pathway	ethylene biosynthetic process	Glyma.13g174100	6	khatoon et al. (2012), Komatsu et al. (2013), Mustafa et al. (2015), Valliyodan et al. (2014), Yin et al. (2014), Yin et al. (2015)	2	International Journal of Molecular Sciences
pathway	ethylene biosynthetic process	Glyma.13g174800	6	khatoon et al. (2012), Komatsu et al. (2013), Mustafa et al. (2015), Valliyodan et al. (2014), Yin et al. (2014), Yin et al. (2015)	2	International Journal of Molecular Sciences
pathway	ethylene biosynthetic process	Glyma.14g179200	6	khatoon et al. (2012), Komatsu et al. (2013), Mustafa et al. (2015), Valliyodan et al. (2014), Yin et al. (2014), Yin et al. (2015)	2	International Journal of Molecular Sciences
pathway	ethylene biosynthetic process	Glyma.13g338400	6	khatoon et al. (2012), Komatsu et al. (2013), Mustafa et al. (2015), Valliyodan et al. (2014), Yin et al. (2014), Yin et al. (2015)	2	International Journal of Molecular Sciences
pathway	ethylene biosynthetic process	Glyma.15g078200	6	khatoon et al. (2012), Komatsu et al. (2013), Mustafa et al. (2015), Valliyodan et al. (2014), Yin et al. (2014), Yin et al. (2015)	2	International Journal of Molecular Sciences
pathway	ethylene biosynthetic process	Glyma.15g078600	6	khatoon et al. (2012), Komatsu et al. (2013), Mustafa et al. (2015), Valliyodan et al. (2014), Yin et al. (2014), Yin et al. (2015)	2	International Journal of Molecular Sciences
pathway	ethylene biosynthetic process	Glyma.15g079100	6	khatoon et al. (2012), Komatsu et al. (2013), Mustafa et al. (2015), Valliyodan et al. (2014), Yin et al. (2014), Yin et al. (2015)	2	International Journal of Molecular Sciences
pathway	ethylene biosynthetic process	Glyma.13g293700	6	khatoon et al. (2012), Komatsu et al. (2013), Mustafa et al. (2015), Valliyodan et al. (2014), Yin et al. (2014), Yin et al. (2015)	2	International Journal of Molecular Sciences
pathway	ethylene biosynthetic process	Glyma.13g303900	6	khatoon et al. (2012), Komatsu et al. (2013), Mustafa et al. (2015), Valliyodan et al. (2014), Yin et al. (2014), Yin et al. (2015)	2	International Journal of Molecular Sciences
pathway	ethylene biosynthetic process	Glyma.13g314100	6	khatoon et al. (2012), Komatsu et al. (2013), Mustafa et al. (2015), Valliyodan et al. (2014), Yin et al. (2014), Yin et al. (2015)	2	International Journal of Molecular Sciences
pathway	ethylene biosynthetic process	Glyma.13g314700	6	khatoon et al. (2012), Komatsu et al. (2013), Mustafa et al. (2015), Valliyodan et al. (2014), Yin et al. (2014), Yin et al. (2015)	2	International Journal of Molecular Sciences
pathway	ethylene biosynthetic process	Glyma.14g111800	6	khatoon et al. (2012), Komatsu et al. (2013), Mustafa et al. (2015), Valliyodan et al. (2014), Yin et al. (2014), Yin et al. (2015)	2	International Journal of Molecular Sciences
pathway	ethylene biosynthetic process	Glyma.15g093100	6	khatoon et al. (2012), Komatsu et al. (2013), Mustafa et al. (2015), Valliyodan et al. (2014), Yin et al. (2014), Yin et al. (2015)	2	International Journal of Molecular Sciences
pathway	ethylene biosynthetic process	Glyma.15g045600	6	khatoon et al. (2012), Komatsu et al. (2013), Mustafa et al. (2015), Valliyodan et al. (2014), Yin et al. (2014), Yin et al. (2015)	2	International Journal of Molecular Sciences
pathway	ethylene biosynthetic process	Glyma.15g051800	6	khatoon et al. (2012), Komatsu et al. (2013), Mustafa et al. (2015), Valliyodan et al. (2014), Yin et al. (2014), Yin et al. (2015)	2	International Journal of Molecular Sciences
pathway	ethylene biosynthetic process	Glyma.15g067600	6	khatoon et al. (2012), Komatsu et al. (2013), Mustafa et al. (2015), Valliyodan et al. (2014), Yin et al. (2014), Yin et al. (2015)	2	International Journal of Molecular Sciences
pathway	ethylene biosynthetic process	Glyma.14g049200	6	khatoon et al. (2012), Komatsu et al. (2013), Mustafa et al. (2015), Valliyodan et al. (2014), Yin et al. (2014), Yin et al. (2015)	2	International Journal of Molecular Sciences
pathway	ethylene biosynthetic process	Glyma.14g049500	6	khatoon et al. (2012), Komatsu et al. (2013), Mustafa et al. (2015), Valliyodan et al. (2014), Yin et al. (2014), Yin et al. (2015)	2	International Journal of Molecular Sciences
pathway	ethylene biosynthetic process	Glyma.15g036100	6	khatoon et al. (2012), Komatsu et al. (2013), Mustafa et al. (2015), Valliyodan et al. (2014), Yin et al. (2014), Yin et al. (2015)	2	International Journal of Molecular Sciences
pathway	ethylene biosynthetic process	Glyma.16g095700	6	khatoon et al. (2012), Komatsu et al. (2013), Mustafa et al. (2015), Valliyodan et al. (2014), Yin et al. (2014), Yin et al. (2015)	2	International Journal of Molecular Sciences
pathway	ethylene biosynthetic process	Glyma.14g197100	6	khatoon et al. (2012), Komatsu et al. (2013), Mustafa et al. (2015), Valliyodan et al. (2014), Yin et al. (2014), Yin et al. (2015)	2	International Journal of Molecular Sciences
pathway	ethylene biosynthetic process	Glyma.15g112700	6	khatoon et al. (2012), Komatsu et al. (2013), Mustafa et al. (2015), Valliyodan et al. (2014), Yin et al. (2014), Yin et al. (2015)	2	International Journal of Molecular Sciences
pathway	ethylene biosynthetic process	Glyma.15g116300	6	khatoon et al. (2012), Komatsu et al. (2013), Mustafa et al. (2015), Valliyodan et al. (2014), Yin et al. (2014), Yin et al. (2015)	2	International Journal of Molecular Sciences
pathway	ethylene biosynthetic process	Glyma.16g021700	6	khatoon et al. (2012), Komatsu et al. (2013), Mustafa et al. (2015), Valliyodan et al. (2014), Yin et al. (2014), Yin et al. (2015)	2	International Journal of Molecular Sciences
pathway	ethylene biosynthetic process	Glyma.16g025400	6	khatoon et al. (2012), Komatsu et al. (2013), Mustafa et al. (2015), Valliyodan et al. (2014), Yin et al. (2014), Yin et al. (2015)	2	International Journal of Molecular Sciences
pathway	ethylene biosynthetic process	Glyma.16g032200	6	khatoon et al. (2012), Komatsu et al. (2013), Mustafa et al. (2015), Valliyodan et al. (2014), Yin et al. (2014), Yin et al. (2015)	2	International Journal of Molecular Sciences
pathway	ethylene biosynthetic process	Glyma.17g037400	6	khatoon et al. (2012), Komatsu et al. (2013), Mustafa et al. (2015), Valliyodan et al. (2014), Yin et al. (2014), Yin et al. (2015)	2	International Journal of Molecular Sciences
pathway	ethylene biosynthetic process	Glyma.16g203600	6	khatoon et al. (2012), Komatsu et al. (2013), Mustafa et al. (2015), Valliyodan et al. (2014), Yin et al. (2014), Yin et al. (2015)	2	International Journal of Molecular Sciences
pathway	ethylene biosynthetic process	Glyma.17g007600	6	khatoon et al. (2012), Komatsu et al. (2013), Mustafa et al. (2015), Valliyodan et al. (2014), Yin et al. (2014), Yin et al. (2015)	2	International Journal of Molecular Sciences
pathway	ethylene biosynthetic process	Glyma.17g009800	6	khatoon et al. (2012), Komatsu et al. (2013), Mustafa et al. (2015), Valliyodan et al. (2014), Yin et al. (2014), Yin et al. (2015)	2	International Journal of Molecular Sciences
pathway	ethylene biosynthetic process	Glyma.15g259200	6	khatoon et al. (2012), Komatsu et al. (2013), Mustafa et al. (2015), Valliyodan et al. (2014), Yin et al. (2014), Yin et al. (2015)	2	International Journal of Molecular Sciences
pathway	ethylene biosynthetic process	Glyma.15g268200	6	khatoon et al. (2012), Komatsu et al. (2013), Mustafa et al. (2015), Valliyodan et al. (2014), Yin et al. (2014), Yin et al. (2015)	2	International Journal of Molecular Sciences
pathway	ethylene biosynthetic process	Glyma.16g008700	6	khatoon et al. (2012), Komatsu et al. (2013), Mustafa et al. (2015), Valliyodan et al. (2014), Yin et al. (2014), Yin et al. (2015)	2	International Journal of Molecular Sciences
pathway	ethylene biosynthetic process	Glyma.17g158100	6	khatoon et al. (2012), Komatsu et al. (2013), Mustafa et al. (2015), Valliyodan et al. (2014), Yin et al. (2014), Yin et al. (2015)	2	International Journal of Molecular Sciences
pathway	ethylene biosynthetic process	Glyma.17g168900	6	khatoon et al. (2012), Komatsu et al. (2013), Mustafa et al. (2015), Valliyodan et al. (2014), Yin et al. (2014), Yin et al. (2015)	2	International Journal of Molecular Sciences
pathway	ethylene biosynthetic process	Glyma.17g145900	6	khatoon et al. (2012), Komatsu et al. (2013), Mustafa et al. (2015), Valliyodan et al. (2014), Yin et al. (2014), Yin et al. (2015)	2	International Journal of Molecular Sciences
pathway	ethylene biosynthetic process	Glyma.16g146500	6	khatoon et al. (2012), Komatsu et al. (2013), Mustafa et al. (2015), Valliyodan et al. (2014), Yin et al. (2014), Yin et al. (2015)	2	International Journal of Molecular Sciences
pathway	ethylene biosynthetic process	Glyma.18g038700	6	khatoon et al. (2012), Komatsu et al. (2013), Mustafa et al. (2015), Valliyodan et al. (2014), Yin et al. (2014), Yin et al. (2015)	2	International Journal of Molecular Sciences
pathway	ethylene biosynthetic process	Glyma.18g042100	6	khatoon et al. (2012), Komatsu et al. (2013), Mustafa et al. (2015), Valliyodan et al. (2014), Yin et al. (2014), Yin et al. (2015)	2	International Journal of Molecular Sciences
pathway	ethylene biosynthetic process	Glyma.17g261300	6	khatoon et al. (2012), Komatsu et al. (2013), Mustafa et al. (2015), Valliyodan et al. (2014), Yin et al. (2014), Yin et al. (2015)	2	International Journal of Molecular Sciences
pathway	ethylene biosynthetic process	Glyma.18g177600	6	khatoon et al. (2012), Komatsu et al. (2013), Mustafa et al. (2015), Valliyodan et al. (2014), Yin et al. (2014), Yin et al. (2015)	2	International Journal of Molecular Sciences
pathway	ethylene biosynthetic process	Glyma.18g184200	6	khatoon et al. (2012), Komatsu et al. (2013), Mustafa et al. (2015), Valliyodan et al. (2014), Yin et al. (2014), Yin et al. (2015)	2	International Journal of Molecular Sciences
pathway	ethylene biosynthetic process	Glyma.17g068400	6	khatoon et al. (2012), Komatsu et al. (2013), Mustafa et al. (2015), Valliyodan et al. (2014), Yin et al. (2014), Yin et al. (2015)	2	International Journal of Molecular Sciences
pathway	ethylene biosynthetic process	Glyma.17g069300	6	khatoon et al. (2012), Komatsu et al. (2013), Mustafa et al. (2015), Valliyodan et al. (2014), Yin et al. (2014), Yin et al. (2015)	2	International Journal of Molecular Sciences
pathway	ethylene biosynthetic process	Glyma.17g242800	6	khatoon et al. (2012), Komatsu et al. (2013), Mustafa et al. (2015), Valliyodan et al. (2014), Yin et al. (2014), Yin et al. (2015)	2	International Journal of Molecular Sciences
pathway	ethylene biosynthetic process	Glyma.17g216000	6	khatoon et al. (2012), Komatsu et al. (2013), Mustafa et al. (2015), Valliyodan et al. (2014), Yin et al. (2014), Yin et al. (2015)	2	International Journal of Molecular Sciences
pathway	ethylene biosynthetic process	Glyma.18g287200	6	khatoon et al. (2012), Komatsu et al. (2013), Mustafa et al. (2015), Valliyodan et al. (2014), Yin et al. (2014), Yin et al. (2015)	2	International Journal of Molecular Sciences
pathway	ethylene biosynthetic process	Glyma.18g291600	6	khatoon et al. (2012), Komatsu et al. (2013), Mustafa et al. (2015), Valliyodan et al. (2014), Yin et al. (2014), Yin et al. (2015)	2	International Journal of Molecular Sciences
pathway	ethylene biosynthetic process	Glyma.18g059700	6	khatoon et al. (2012), Komatsu et al. (2013), Mustafa et al. (2015), Valliyodan et al. (2014), Yin et al. (2014), Yin et al. (2015)	2	International Journal of Molecular Sciences
pathway	ethylene biosynthetic process	Glyma.18g074500	6	khatoon et al. (2012), Komatsu et al. (2013), Mustafa et al. (2015), Valliyodan et al. (2014), Yin et al. (2014), Yin et al. (2015)	2	International Journal of Molecular Sciences
pathway	ethylene biosynthetic process	Glyma.19g174000	6	khatoon et al. (2012), Komatsu et al. (2013), Mustafa et al. (2015), Valliyodan et al. (2014), Yin et al. (2014), Yin et al. (2015)	2	International Journal of Molecular Sciences
pathway	ethylene biosynthetic process	Glyma.19g174100	6	khatoon et al. (2012), Komatsu et al. (2013), Mustafa et al. (2015), Valliyodan et al. (2014), Yin et al. (2014), Yin et al. (2015)	2	International Journal of Molecular Sciences
pathway	ethylene biosynthetic process	Glyma.19g174200	6	khatoon et al. (2012), Komatsu et al. (2013), Mustafa et al. (2015), Valliyodan et al. (2014), Yin et al. (2014), Yin et al. (2015)	2	International Journal of Molecular Sciences
pathway	ethylene biosynthetic process	Glyma.19g183000	6	khatoon et al. (2012), Komatsu et al. (2013), Mustafa et al. (2015), Valliyodan et al. (2014), Yin et al. (2014), Yin et al. (2015)	2	International Journal of Molecular Sciences
pathway	ethylene biosynthetic process	Glyma.19g122900	6	khatoon et al. (2012), Komatsu et al. (2013), Mustafa et al. (2015), Valliyodan et al. (2014), Yin et al. (2014), Yin et al. (2015)	2	International Journal of Molecular Sciences
pathway	ethylene biosynthetic process	Glyma.19g146400	6	khatoon et al. (2012), Komatsu et al. (2013), Mustafa et al. (2015), Valliyodan et al. (2014), Yin et al. (2014), Yin et al. (2015)	2	International Journal of Molecular Sciences
pathway	ethylene biosynthetic process	Glyma.19g154800	6	khatoon et al. (2012), Komatsu et al. (2013), Mustafa et al. (2015), Valliyodan et al. (2014), Yin et al. (2014), Yin et al. (2015)	2	International Journal of Molecular Sciences
pathway	ethylene biosynthetic process	Glyma.18g225300	6	khatoon et al. (2012), Komatsu et al. (2013), Mustafa et al. (2015), Valliyodan et al. (2014), Yin et al. (2014), Yin et al. (2015)	2	International Journal of Molecular Sciences
pathway	ethylene biosynthetic process	Glyma.18g238100	6	khatoon et al. (2012), Komatsu et al. (2013), Mustafa et al. (2015), Valliyodan et al. (2014), Yin et al. (2014), Yin et al. (2015)	2	International Journal of Molecular Sciences
pathway	ethylene biosynthetic process	Glyma.19g121600	6	khatoon et al. (2012), Komatsu et al. (2013), Mustafa et al. (2015), Valliyodan et al. (2014), Yin et al. (2014), Yin et al. (2015)	2	International Journal of Molecular Sciences
pathway	ethylene biosynthetic process	Glyma.20g064500	6	khatoon et al. (2012), Komatsu et al. (2013), Mustafa et al. (2015), Valliyodan et al. (2014), Yin et al. (2014), Yin et al. (2015)	2	International Journal of Molecular Sciences
pathway	ethylene biosynthetic process	Glyma.20g010200	6	khatoon et al. (2012), Komatsu et al. (2013), Mustafa et al. (2015), Valliyodan et al. (2014), Yin et al. (2014), Yin et al. (2015)	2	International Journal of Molecular Sciences
pathway	ethylene biosynthetic process	Glyma.20g196400	6	khatoon et al. (2012), Komatsu et al. (2013), Mustafa et al. (2015), Valliyodan et al. (2014), Yin et al. (2014), Yin et al. (2015)	2	International Journal of Molecular Sciences
pathway	ethylene biosynthetic process	Glyma.19g258100	6	khatoon et al. (2012), Komatsu et al. (2013), Mustafa et al. (2015), Valliyodan et al. (2014), Yin et al. (2014), Yin et al. (2015)	2	International Journal of Molecular Sciences
pathway	ethylene biosynthetic process	Glyma.20g152800	6	khatoon et al. (2012), Komatsu et al. (2013), Mustafa et al. (2015), Valliyodan et al. (2014), Yin et al. (2014), Yin et al. (2015)	2	International Journal of Molecular Sciences
pathway	ethylene biosynthetic process	Glyma.19g197600	6	khatoon et al. (2012), Komatsu et al. (2013), Mustafa et al. (2015), Valliyodan et al. (2014), Yin et al. (2014), Yin et al. (2015)	2	International Journal of Molecular Sciences
pathway	ethylene biosynthetic process	Glyma.20g117400	6	khatoon et al. (2012), Komatsu et al. (2013), Mustafa et al. (2015), Valliyodan et al. (2014), Yin et al. (2014), Yin et al. (2015)	2	International Journal of Molecular Sciences
pathway	ethylene biosynthetic process	Glyma.20g099100	6	khatoon et al. (2012), Komatsu et al. (2013), Mustafa et al. (2015), Valliyodan et al. (2014), Yin et al. (2014), Yin et al. (2015)	2	International Journal of Molecular Sciences
pathway	jasmonic acid biosynthetic process	Glyma.01g014900	4	Nanjo et al. (2011)	2	Plant Molecular Biology
pathway	jasmonic acid biosynthetic process	Glyma.01g018400	5	Nanjo et al. (2011)	2	Plant Molecular Biology
pathway	jasmonic acid biosynthetic process	Glyma.01g178700	4	Nanjo et al. (2011)	2	Plant Molecular Biology
pathway	jasmonic acid biosynthetic process	Glyma.01g134600	4	Nanjo et al. (2011)	2	Plant Molecular Biology
pathway	jasmonic acid biosynthetic process	Glyma.01g143400	5	Nanjo et al. (2011)	2	Plant Molecular Biology
pathway	jasmonic acid biosynthetic process	Glyma.01g204400	5	Nanjo et al. (2011)	2	Plant Molecular Biology
pathway	jasmonic acid biosynthetic process	Glyma.01g207500	4	Nanjo et al. (2011)	2	Plant Molecular Biology
pathway	jasmonic acid biosynthetic process	Glyma.01g078300	4	Nanjo et al. (2011)	2	Plant Molecular Biology
pathway	jasmonic acid biosynthetic process	Glyma.01g081900	4	Nanjo et al. (2011)	2	Plant Molecular Biology
pathway	jasmonic acid biosynthetic process	Glyma.01g086900	4	Nanjo et al. (2011)	2	Plant Molecular Biology
pathway	jasmonic acid biosynthetic process	Glyma.01g096600	5	Nanjo et al. (2011)	2	Plant Molecular Biology
pathway	jasmonic acid biosynthetic process	Glyma.01g112000	4	Nanjo et al. (2011)	2	Plant Molecular Biology
pathway	jasmonic acid biosynthetic process	Glyma.01g112400	4	Nanjo et al. (2011)	2	Plant Molecular Biology
pathway	jasmonic acid biosynthetic process	Glyma.04g164400	4	Nanjo et al. (2011)	2	Plant Molecular Biology
pathway	jasmonic acid biosynthetic process	Glyma.04g156600	4	Nanjo et al. (2011)	2	Plant Molecular Biology
pathway	jasmonic acid biosynthetic process	Glyma.04g194200	4	Nanjo et al. (2011)	2	Plant Molecular Biology
pathway	jasmonic acid biosynthetic process	Glyma.04g194800	5	Nanjo et al. (2011)	2	Plant Molecular Biology
pathway	jasmonic acid biosynthetic process	Glyma.05g047100	5	Nanjo et al. (2011)	2	Plant Molecular Biology
pathway	jasmonic acid biosynthetic process	Glyma.02g054200	5	Nanjo et al. (2011)	2	Plant Molecular Biology
pathway	jasmonic acid biosynthetic process	Glyma.02g059400	4	Nanjo et al. (2011)	2	Plant Molecular Biology
pathway	jasmonic acid biosynthetic process	Glyma.02g073000	4	Nanjo et al. (2011)	2	Plant Molecular Biology
pathway	jasmonic acid biosynthetic process	Glyma.02g039800	6	Nanjo et al. (2011)	2	Plant Molecular Biology
pathway	jasmonic acid biosynthetic process	Glyma.02g040000	6	Nanjo et al. (2011)	2	Plant Molecular Biology
pathway	jasmonic acid biosynthetic process	Glyma.02g089900	4	Nanjo et al. (2011)	2	Plant Molecular Biology
pathway	jasmonic acid biosynthetic process	Glyma.02g090000	4	Nanjo et al. (2011)	2	Plant Molecular Biology
pathway	jasmonic acid biosynthetic process	Glyma.02g099200	4	Nanjo et al. (2011)	2	Plant Molecular Biology
pathway	jasmonic acid biosynthetic process	Glyma.02g005600	5	Nanjo et al. (2011)	2	Plant Molecular Biology
pathway	jasmonic acid biosynthetic process	Glyma.02g203300	4	Nanjo et al. (2011)	2	Plant Molecular Biology
pathway	jasmonic acid biosynthetic process	Glyma.02g211600	6	Nanjo et al. (2011)	2	Plant Molecular Biology
pathway	jasmonic acid biosynthetic process	Glyma.02g157800	4	Nanjo et al. (2011)	2	Plant Molecular Biology
pathway	jasmonic acid biosynthetic process	Glyma.02g235100	5	Nanjo et al. (2011)	2	Plant Molecular Biology
pathway	jasmonic acid biosynthetic process	Glyma.02g138100	4	Nanjo et al. (2011)	2	Plant Molecular Biology
pathway	jasmonic acid biosynthetic process	Glyma.02g138400	4	Nanjo et al. (2011)	2	Plant Molecular Biology
pathway	jasmonic acid biosynthetic process	Glyma.03g029900	4	Nanjo et al. (2011)	2	Plant Molecular Biology
pathway	jasmonic acid biosynthetic process	Glyma.03g030400	4	Nanjo et al. (2011)	2	Plant Molecular Biology
pathway	jasmonic acid biosynthetic process	Glyma.03g030600	4	Nanjo et al. (2011)	2	Plant Molecular Biology
pathway	jasmonic acid biosynthetic process	Glyma.03g030800	4	Nanjo et al. (2011)	2	Plant Molecular Biology
pathway	jasmonic acid biosynthetic process	Glyma.03g030900	4	Nanjo et al. (2011)	2	Plant Molecular Biology
pathway	jasmonic acid biosynthetic process	Glyma.03g031000	4	Nanjo et al. (2011)	2	Plant Molecular Biology
pathway	jasmonic acid biosynthetic process	Glyma.03g031300	4	Nanjo et al. (2011)	2	Plant Molecular Biology
pathway	jasmonic acid biosynthetic process	Glyma.03g031400	4	Nanjo et al. (2011)	2	Plant Molecular Biology
pathway	jasmonic acid biosynthetic process	Glyma.03g033100	4	Nanjo et al. (2011)	2	Plant Molecular Biology
pathway	jasmonic acid biosynthetic process	Glyma.03g041900	5	Nanjo et al. (2011)	2	Plant Molecular Biology
pathway	jasmonic acid biosynthetic process	Glyma.03g042300	5	Nanjo et al. (2011)	2	Plant Molecular Biology
pathway	jasmonic acid biosynthetic process	Glyma.02g310100	6	Nanjo et al. (2011)	2	Plant Molecular Biology
pathway	jasmonic acid biosynthetic process	Glyma.03g004300	6	Nanjo et al. (2011)	2	Plant Molecular Biology
pathway	jasmonic acid biosynthetic process	Glyma.03g057100	4	Nanjo et al. (2011)	2	Plant Molecular Biology
pathway	jasmonic acid biosynthetic process	Glyma.03g077600	4	Nanjo et al. (2011)	2	Plant Molecular Biology
pathway	jasmonic acid biosynthetic process	Glyma.03g077800	4	Nanjo et al. (2011)	2	Plant Molecular Biology
pathway	jasmonic acid biosynthetic process	Glyma.03g124700	4	Nanjo et al. (2011)	2	Plant Molecular Biology
pathway	jasmonic acid biosynthetic process	Glyma.03g193500	5	Nanjo et al. (2011)	2	Plant Molecular Biology
pathway	jasmonic acid biosynthetic process	Glyma.03g091000	4	Nanjo et al. (2011)	2	Plant Molecular Biology
pathway	jasmonic acid biosynthetic process	Glyma.03g110600	4	Nanjo et al. (2011)	2	Plant Molecular Biology
pathway	jasmonic acid biosynthetic process	Glyma.04g088000	4	Nanjo et al. (2011)	2	Plant Molecular Biology
pathway	jasmonic acid biosynthetic process	Glyma.04g034600	4	Nanjo et al. (2011)	2	Plant Molecular Biology
pathway	jasmonic acid biosynthetic process	Glyma.04g035000	4	Nanjo et al. (2011)	2	Plant Molecular Biology
pathway	jasmonic acid biosynthetic process	Glyma.04g044900	5	Nanjo et al. (2011)	2	Plant Molecular Biology
pathway	jasmonic acid biosynthetic process	Glyma.03g253500	4	Nanjo et al. (2011)	2	Plant Molecular Biology
pathway	jasmonic acid biosynthetic process	Glyma.03g264300	4	Nanjo et al. (2011)	2	Plant Molecular Biology
pathway	jasmonic acid biosynthetic process	Glyma.04g007700	5	Nanjo et al. (2011)	2	Plant Molecular Biology
pathway	jasmonic acid biosynthetic process	Glyma.04g008300	4	Nanjo et al. (2011)	2	Plant Molecular Biology
pathway	jasmonic acid biosynthetic process	Glyma.04g013800	5	Nanjo et al. (2011)	2	Plant Molecular Biology
pathway	jasmonic acid biosynthetic process	Glyma.04g050800	4	Nanjo et al. (2011)	2	Plant Molecular Biology
pathway	jasmonic acid biosynthetic process	Glyma.04g051200	4	Nanjo et al. (2011)	2	Plant Molecular Biology
pathway	jasmonic acid biosynthetic process	Glyma.04g105500	4	Nanjo et al. (2011)	2	Plant Molecular Biology
pathway	jasmonic acid biosynthetic process	Glyma.04g105900	4	Nanjo et al. (2011)	2	Plant Molecular Biology
pathway	jasmonic acid biosynthetic process	Glyma.03g222100	4	Nanjo et al. (2011)	2	Plant Molecular Biology
pathway	jasmonic acid biosynthetic process	Glyma.03g225600	4	Nanjo et al. (2011)	2	Plant Molecular Biology
pathway	jasmonic acid biosynthetic process	Glyma.03g237300	4	Nanjo et al. (2011)	2	Plant Molecular Biology
pathway	jasmonic acid biosynthetic process	Glyma.03g246300	4	Nanjo et al. (2011)	2	Plant Molecular Biology
pathway	jasmonic acid biosynthetic process	Glyma.03g250600	5	Nanjo et al. (2011)	2	Plant Molecular Biology
pathway	jasmonic acid biosynthetic process	Glyma.05g062200	4	Nanjo et al. (2011)	2	Plant Molecular Biology
pathway	jasmonic acid biosynthetic process	Glyma.05g007900	4	Nanjo et al. (2011)	2	Plant Molecular Biology
pathway	jasmonic acid biosynthetic process	Glyma.05g023100	4	Nanjo et al. (2011)	2	Plant Molecular Biology
pathway	jasmonic acid biosynthetic process	Glyma.05g037500	4	Nanjo et al. (2011)	2	Plant Molecular Biology
pathway	jasmonic acid biosynthetic process	Glyma.05g179300	4	Nanjo et al. (2011)	2	Plant Molecular Biology
pathway	jasmonic acid biosynthetic process	Glyma.04g061300	5	Nanjo et al. (2011)	2	Plant Molecular Biology
pathway	jasmonic acid biosynthetic process	Glyma.04g061400	5	Nanjo et al. (2011)	2	Plant Molecular Biology
pathway	jasmonic acid biosynthetic process	Glyma.05g195000	4	Nanjo et al. (2011)	2	Plant Molecular Biology
pathway	jasmonic acid biosynthetic process	Glyma.04g247600	4	Nanjo et al. (2011)	2	Plant Molecular Biology
pathway	jasmonic acid biosynthetic process	Glyma.04g249000	4	Nanjo et al. (2011)	2	Plant Molecular Biology
pathway	jasmonic acid biosynthetic process	Glyma.04g253500	5	Nanjo et al. (2011)	2	Plant Molecular Biology
pathway	jasmonic acid biosynthetic process	Glyma.05g150100	5	Nanjo et al. (2011)	2	Plant Molecular Biology
pathway	jasmonic acid biosynthetic process	Glyma.05g152600	4	Nanjo et al. (2011)	2	Plant Molecular Biology
pathway	jasmonic acid biosynthetic process	Glyma.05g155400	4	Nanjo et al. (2011)	2	Plant Molecular Biology
pathway	jasmonic acid biosynthetic process	Glyma.04g208300	4	Nanjo et al. (2011)	2	Plant Molecular Biology
pathway	jasmonic acid biosynthetic process	Glyma.05g123200	5	Nanjo et al. (2011)	2	Plant Molecular Biology
pathway	jasmonic acid biosynthetic process	Glyma.05g141200	6	Nanjo et al. (2011)	2	Plant Molecular Biology
pathway	jasmonic acid biosynthetic process	Glyma.06g089800	4	Nanjo et al. (2011)	2	Plant Molecular Biology
pathway	jasmonic acid biosynthetic process	Glyma.06g045400	5	Nanjo et al. (2011)	2	Plant Molecular Biology
pathway	jasmonic acid biosynthetic process	Glyma.06g051600	4	Nanjo et al. (2011)	2	Plant Molecular Biology
pathway	jasmonic acid biosynthetic process	Glyma.06g061900	5	Nanjo et al. (2011)	2	Plant Molecular Biology
pathway	jasmonic acid biosynthetic process	Glyma.06g200100	4	Nanjo et al. (2011)	2	Plant Molecular Biology
pathway	jasmonic acid biosynthetic process	Glyma.05g075100	4	Nanjo et al. (2011)	2	Plant Molecular Biology
pathway	jasmonic acid biosynthetic process	Glyma.05g075200	4	Nanjo et al. (2011)	2	Plant Molecular Biology
pathway	jasmonic acid biosynthetic process	Glyma.05g098600	4	Nanjo et al. (2011)	2	Plant Molecular Biology
pathway	jasmonic acid biosynthetic process	Glyma.06g212900	5	Nanjo et al. (2011)	2	Plant Molecular Biology
pathway	jasmonic acid biosynthetic process	Glyma.06g007500	5	Nanjo et al. (2011)	2	Plant Molecular Biology
pathway	jasmonic acid biosynthetic process	Glyma.06g010800	5	Nanjo et al. (2011)	2	Plant Molecular Biology
pathway	jasmonic acid biosynthetic process	Glyma.06g013700	5	Nanjo et al. (2011)	2	Plant Molecular Biology
pathway	jasmonic acid biosynthetic process	Glyma.06g220700	4	Nanjo et al. (2011)	2	Plant Molecular Biology
pathway	jasmonic acid biosynthetic process	Glyma.06g220800	4	Nanjo et al. (2011)	2	Plant Molecular Biology
pathway	jasmonic acid biosynthetic process	Glyma.06g171900	4	Nanjo et al. (2011)	2	Plant Molecular Biology
pathway	jasmonic acid biosynthetic process	Glyma.07g023300	5	Nanjo et al. (2011)	2	Plant Molecular Biology
pathway	jasmonic acid biosynthetic process	Glyma.05g235500	4	Nanjo et al. (2011)	2	Plant Molecular Biology
pathway	jasmonic acid biosynthetic process	Glyma.07g034800	4	Nanjo et al. (2011)	2	Plant Molecular Biology
pathway	jasmonic acid biosynthetic process	Glyma.07g034900	4	Nanjo et al. (2011)	2	Plant Molecular Biology
pathway	jasmonic acid biosynthetic process	Glyma.06g136000	4	Nanjo et al. (2011)	2	Plant Molecular Biology
pathway	jasmonic acid biosynthetic process	Glyma.06g157400	4	Nanjo et al. (2011)	2	Plant Molecular Biology
pathway	jasmonic acid biosynthetic process	Glyma.07g039900	6	Nanjo et al. (2011)	2	Plant Molecular Biology
pathway	jasmonic acid biosynthetic process	Glyma.07g041400	4	Nanjo et al. (2011)	2	Plant Molecular Biology
pathway	jasmonic acid biosynthetic process	Glyma.07g041700	4	Nanjo et al. (2011)	2	Plant Molecular Biology
pathway	jasmonic acid biosynthetic process	Glyma.07g006700	4	Nanjo et al. (2011)	2	Plant Molecular Biology
pathway	jasmonic acid biosynthetic process	Glyma.07g006800	4	Nanjo et al. (2011)	2	Plant Molecular Biology
pathway	jasmonic acid biosynthetic process	Glyma.07g006900	4	Nanjo et al. (2011)	2	Plant Molecular Biology
pathway	jasmonic acid biosynthetic process	Glyma.07g007000	4	Nanjo et al. (2011)	2	Plant Molecular Biology
pathway	jasmonic acid biosynthetic process	Glyma.07g007100	4	Nanjo et al. (2011)	2	Plant Molecular Biology
pathway	jasmonic acid biosynthetic process	Glyma.07g162900	4	Nanjo et al. (2011)	2	Plant Molecular Biology
pathway	jasmonic acid biosynthetic process	Glyma.06g108900	5	Nanjo et al. (2011)	2	Plant Molecular Biology
pathway	jasmonic acid biosynthetic process	Glyma.06g114000	4	Nanjo et al. (2011)	2	Plant Molecular Biology
pathway	jasmonic acid biosynthetic process	Glyma.06g115100	4	Nanjo et al. (2011)	2	Plant Molecular Biology
pathway	jasmonic acid biosynthetic process	Glyma.07g167600	4	Nanjo et al. (2011)	2	Plant Molecular Biology
pathway	jasmonic acid biosynthetic process	Glyma.06g287000	6	Nanjo et al. (2011)	2	Plant Molecular Biology
pathway	jasmonic acid biosynthetic process	Glyma.07g177800	4	Nanjo et al. (2011)	2	Plant Molecular Biology
pathway	jasmonic acid biosynthetic process	Glyma.07g180100	4	Nanjo et al. (2011)	2	Plant Molecular Biology
pathway	jasmonic acid biosynthetic process	Glyma.07g185400	4	Nanjo et al. (2011)	2	Plant Molecular Biology
pathway	jasmonic acid biosynthetic process	Glyma.07g150900	4	Nanjo et al. (2011)	2	Plant Molecular Biology
pathway	jasmonic acid biosynthetic process	Glyma.07g152600	4	Nanjo et al. (2011)	2	Plant Molecular Biology
pathway	jasmonic acid biosynthetic process	Glyma.07g115300	6	Nanjo et al. (2011)	2	Plant Molecular Biology
pathway	jasmonic acid biosynthetic process	Glyma.08g043000	4	Nanjo et al. (2011)	2	Plant Molecular Biology
pathway	jasmonic acid biosynthetic process	Glyma.07g054900	4	Nanjo et al. (2011)	2	Plant Molecular Biology
pathway	jasmonic acid biosynthetic process	Glyma.07g057200	4	Nanjo et al. (2011)	2	Plant Molecular Biology
pathway	jasmonic acid biosynthetic process	Glyma.07g058800	4	Nanjo et al. (2011)	2	Plant Molecular Biology
pathway	jasmonic acid biosynthetic process	Glyma.07g085200	4	Nanjo et al. (2011)	2	Plant Molecular Biology
pathway	jasmonic acid biosynthetic process	Glyma.07g235900	5	Nanjo et al. (2011)	2	Plant Molecular Biology
pathway	jasmonic acid biosynthetic process	Glyma.07g252600	4	Nanjo et al. (2011)	2	Plant Molecular Biology
pathway	jasmonic acid biosynthetic process	Glyma.07g259000	4	Nanjo et al. (2011)	2	Plant Molecular Biology
pathway	jasmonic acid biosynthetic process	Glyma.08g137000	4	Nanjo et al. (2011)	2	Plant Molecular Biology
pathway	jasmonic acid biosynthetic process	Glyma.08g298500	4	Nanjo et al. (2011)	2	Plant Molecular Biology
pathway	jasmonic acid biosynthetic process	Glyma.07g192800	5	Nanjo et al. (2011)	2	Plant Molecular Biology
pathway	jasmonic acid biosynthetic process	Glyma.07g196800	6	Nanjo et al. (2011)	2	Plant Molecular Biology
pathway	jasmonic acid biosynthetic process	Glyma.07g206800	4	Nanjo et al. (2011)	2	Plant Molecular Biology
pathway	jasmonic acid biosynthetic process	Glyma.07g207200	4	Nanjo et al. (2011)	2	Plant Molecular Biology
pathway	jasmonic acid biosynthetic process	Glyma.08g096500	6	Nanjo et al. (2011)	2	Plant Molecular Biology
pathway	jasmonic acid biosynthetic process	Glyma.08g102900	4	Nanjo et al. (2011)	2	Plant Molecular Biology
pathway	jasmonic acid biosynthetic process	Glyma.08g106900	5	Nanjo et al. (2011)	2	Plant Molecular Biology
pathway	jasmonic acid biosynthetic process	Glyma.08g113300	4	Nanjo et al. (2011)	2	Plant Molecular Biology
pathway	jasmonic acid biosynthetic process	Glyma.08g255900	4	Nanjo et al. (2011)	2	Plant Molecular Biology
pathway	jasmonic acid biosynthetic process	Glyma.08g256600	4	Nanjo et al. (2011)	2	Plant Molecular Biology
pathway	jasmonic acid biosynthetic process	Glyma.08g261100	4	Nanjo et al. (2011)	2	Plant Molecular Biology
pathway	jasmonic acid biosynthetic process	Glyma.08g271900	5	Nanjo et al. (2011)	2	Plant Molecular Biology
pathway	jasmonic acid biosynthetic process	Glyma.08g274800	4	Nanjo et al. (2011)	2	Plant Molecular Biology
pathway	jasmonic acid biosynthetic process	Glyma.08g277000	4	Nanjo et al. (2011)	2	Plant Molecular Biology
pathway	jasmonic acid biosynthetic process	Glyma.08g277100	4	Nanjo et al. (2011)	2	Plant Molecular Biology
pathway	jasmonic acid biosynthetic process	Glyma.08g286800	4	Nanjo et al. (2011)	2	Plant Molecular Biology
pathway	jasmonic acid biosynthetic process	Glyma.08g063800	4	Nanjo et al. (2011)	2	Plant Molecular Biology
pathway	jasmonic acid biosynthetic process	Glyma.08g078200	5	Nanjo et al. (2011)	2	Plant Molecular Biology
pathway	jasmonic acid biosynthetic process	Glyma.09g071600	5	Nanjo et al. (2011)	2	Plant Molecular Biology
pathway	jasmonic acid biosynthetic process	Glyma.08g218600	5	Nanjo et al. (2011)	2	Plant Molecular Biology
pathway	jasmonic acid biosynthetic process	Glyma.08g189100	4	Nanjo et al. (2011)	2	Plant Molecular Biology
pathway	jasmonic acid biosynthetic process	Glyma.08g189200	4	Nanjo et al. (2011)	2	Plant Molecular Biology
pathway	jasmonic acid biosynthetic process	Glyma.08g189300	4	Nanjo et al. (2011)	2	Plant Molecular Biology
pathway	jasmonic acid biosynthetic process	Glyma.08g189400	4	Nanjo et al. (2011)	2	Plant Molecular Biology
pathway	jasmonic acid biosynthetic process	Glyma.08g189500	4	Nanjo et al. (2011)	2	Plant Molecular Biology
pathway	jasmonic acid biosynthetic process	Glyma.08g189600	4	Nanjo et al. (2011)	2	Plant Molecular Biology
pathway	jasmonic acid biosynthetic process	Glyma.08g189700	4	Nanjo et al. (2011)	2	Plant Molecular Biology
pathway	jasmonic acid biosynthetic process	Glyma.08g189800	4	Nanjo et al. (2011)	2	Plant Molecular Biology
pathway	jasmonic acid biosynthetic process	Glyma.08g212500	4	Nanjo et al. (2011)	2	Plant Molecular Biology
pathway	jasmonic acid biosynthetic process	Glyma.08g214700	4	Nanjo et al. (2011)	2	Plant Molecular Biology
pathway	jasmonic acid biosynthetic process	Glyma.08g362700	4	Nanjo et al. (2011)	2	Plant Molecular Biology
pathway	jasmonic acid biosynthetic process	Glyma.08g367600	4	Nanjo et al. (2011)	2	Plant Molecular Biology
pathway	jasmonic acid biosynthetic process	Glyma.09g174200	4	Nanjo et al. (2011)	2	Plant Molecular Biology
pathway	jasmonic acid biosynthetic process	Glyma.09g191700	4	Nanjo et al. (2011)	2	Plant Molecular Biology
pathway	jasmonic acid biosynthetic process	Glyma.09g200500	4	Nanjo et al. (2011)	2	Plant Molecular Biology
pathway	jasmonic acid biosynthetic process	Glyma.09g204500	5	Nanjo et al. (2011)	2	Plant Molecular Biology
pathway	jasmonic acid biosynthetic process	Glyma.09g243000	4	Nanjo et al. (2011)	2	Plant Molecular Biology
pathway	jasmonic acid biosynthetic process	Glyma.09g243100	4	Nanjo et al. (2011)	2	Plant Molecular Biology
pathway	jasmonic acid biosynthetic process	Glyma.10g068500	5	Nanjo et al. (2011)	2	Plant Molecular Biology
pathway	jasmonic acid biosynthetic process	Glyma.10g070100	4	Nanjo et al. (2011)	2	Plant Molecular Biology
pathway	jasmonic acid biosynthetic process	Glyma.10g070200	4	Nanjo et al. (2011)	2	Plant Molecular Biology
pathway	jasmonic acid biosynthetic process	Glyma.10g070300	4	Nanjo et al. (2011)	2	Plant Molecular Biology
pathway	jasmonic acid biosynthetic process	Glyma.09g151900	4	Nanjo et al. (2011)	2	Plant Molecular Biology
pathway	jasmonic acid biosynthetic process	Glyma.09g107100	4	Nanjo et al. (2011)	2	Plant Molecular Biology
pathway	jasmonic acid biosynthetic process	Glyma.09g114800	4	Nanjo et al. (2011)	2	Plant Molecular Biology
pathway	jasmonic acid biosynthetic process	Glyma.09g123600	4	Nanjo et al. (2011)	2	Plant Molecular Biology
pathway	jasmonic acid biosynthetic process	Glyma.10g006600	5	Nanjo et al. (2011)	2	Plant Molecular Biology
pathway	jasmonic acid biosynthetic process	Glyma.10g180800	5	Nanjo et al. (2011)	2	Plant Molecular Biology
pathway	jasmonic acid biosynthetic process	Glyma.10g197800	4	Nanjo et al. (2011)	2	Plant Molecular Biology
pathway	jasmonic acid biosynthetic process	Glyma.10g197900	4	Nanjo et al. (2011)	2	Plant Molecular Biology
pathway	jasmonic acid biosynthetic process	Glyma.10g209100	4	Nanjo et al. (2011)	2	Plant Molecular Biology
pathway	jasmonic acid biosynthetic process	Glyma.10g241700	4	Nanjo et al. (2011)	2	Plant Molecular Biology
pathway	jasmonic acid biosynthetic process	Glyma.10g242000	4	Nanjo et al. (2011)	2	Plant Molecular Biology
pathway	jasmonic acid biosynthetic process	Glyma.09g254100	4	Nanjo et al. (2011)	2	Plant Molecular Biology
pathway	jasmonic acid biosynthetic process	Glyma.09g254200	5	Nanjo et al. (2011)	2	Plant Molecular Biology
pathway	jasmonic acid biosynthetic process	Glyma.09g276600	5	Nanjo et al. (2011)	2	Plant Molecular Biology
pathway	jasmonic acid biosynthetic process	Glyma.10g139500	4	Nanjo et al. (2011)	2	Plant Molecular Biology
pathway	jasmonic acid biosynthetic process	Glyma.10g153900	4	Nanjo et al. (2011)	2	Plant Molecular Biology
pathway	jasmonic acid biosynthetic process	Glyma.10g165800	5	Nanjo et al. (2011)	2	Plant Molecular Biology
pathway	jasmonic acid biosynthetic process	Glyma.11g035200	4	Nanjo et al. (2011)	2	Plant Molecular Biology
pathway	jasmonic acid biosynthetic process	Glyma.11g038600	5	Nanjo et al. (2011)	2	Plant Molecular Biology
pathway	jasmonic acid biosynthetic process	Glyma.11g185700	5	Nanjo et al. (2011)	2	Plant Molecular Biology
pathway	jasmonic acid biosynthetic process	Glyma.10g124700	4	Nanjo et al. (2011)	2	Plant Molecular Biology
pathway	jasmonic acid biosynthetic process	Glyma.11g194500	4	Nanjo et al. (2011)	2	Plant Molecular Biology
pathway	jasmonic acid biosynthetic process	Glyma.11g197500	4	Nanjo et al. (2011)	2	Plant Molecular Biology
pathway	jasmonic acid biosynthetic process	Glyma.11g197800	4	Nanjo et al. (2011)	2	Plant Molecular Biology
pathway	jasmonic acid biosynthetic process	Glyma.10g286500	4	Nanjo et al. (2011)	2	Plant Molecular Biology
pathway	jasmonic acid biosynthetic process	Glyma.10g295300	4	Nanjo et al. (2011)	2	Plant Molecular Biology
pathway	jasmonic acid biosynthetic process	Glyma.11g210300	4	Nanjo et al. (2011)	2	Plant Molecular Biology
pathway	jasmonic acid biosynthetic process	Glyma.11g210400	4	Nanjo et al. (2011)	2	Plant Molecular Biology
pathway	jasmonic acid biosynthetic process	Glyma.11g210500	4	Nanjo et al. (2011)	2	Plant Molecular Biology
pathway	jasmonic acid biosynthetic process	Glyma.11g158900	4	Nanjo et al. (2011)	2	Plant Molecular Biology
pathway	jasmonic acid biosynthetic process	Glyma.11g212000	5	Nanjo et al. (2011)	2	Plant Molecular Biology
pathway	jasmonic acid biosynthetic process	Glyma.10g249100	4	Nanjo et al. (2011)	2	Plant Molecular Biology
pathway	jasmonic acid biosynthetic process	Glyma.10g255000	4	Nanjo et al. (2011)	2	Plant Molecular Biology
pathway	jasmonic acid biosynthetic process	Glyma.10g256700	4	Nanjo et al. (2011)	2	Plant Molecular Biology
pathway	jasmonic acid biosynthetic process	Glyma.10g274400	4	Nanjo et al. (2011)	2	Plant Molecular Biology
pathway	jasmonic acid biosynthetic process	Glyma.11g122700	4	Nanjo et al. (2011)	2	Plant Molecular Biology
pathway	jasmonic acid biosynthetic process	Glyma.11g130200	4	Nanjo et al. (2011)	2	Plant Molecular Biology
pathway	jasmonic acid biosynthetic process	Glyma.11g130300	4	Nanjo et al. (2011)	2	Plant Molecular Biology
pathway	jasmonic acid biosynthetic process	Glyma.12g079600	4	Nanjo et al. (2011)	2	Plant Molecular Biology
pathway	jasmonic acid biosynthetic process	Glyma.12g087200	5	Nanjo et al. (2011)	2	Plant Molecular Biology
pathway	jasmonic acid biosynthetic process	Glyma.12g037400	4	Nanjo et al. (2011)	2	Plant Molecular Biology
pathway	jasmonic acid biosynthetic process	Glyma.12g054700	4	Nanjo et al. (2011)	2	Plant Molecular Biology
pathway	jasmonic acid biosynthetic process	Glyma.12g207400	6	Nanjo et al. (2011)	2	Plant Molecular Biology
pathway	jasmonic acid biosynthetic process	Glyma.11g111100	4	Nanjo et al. (2011)	2	Plant Molecular Biology
pathway	jasmonic acid biosynthetic process	Glyma.11g111400	4	Nanjo et al. (2011)	2	Plant Molecular Biology
pathway	jasmonic acid biosynthetic process	Glyma.12g221500	5	Nanjo et al. (2011)	2	Plant Molecular Biology
pathway	jasmonic acid biosynthetic process	Glyma.12g222500	4	Nanjo et al. (2011)	2	Plant Molecular Biology
pathway	jasmonic acid biosynthetic process	Glyma.12g173200	4	Nanjo et al. (2011)	2	Plant Molecular Biology
pathway	jasmonic acid biosynthetic process	Glyma.12g183100	4	Nanjo et al. (2011)	2	Plant Molecular Biology
pathway	jasmonic acid biosynthetic process	Glyma.12g199200	5	Nanjo et al. (2011)	2	Plant Molecular Biology
pathway	jasmonic acid biosynthetic process	Glyma.12g202200	4	Nanjo et al. (2011)	2	Plant Molecular Biology
pathway	jasmonic acid biosynthetic process	Glyma.13g112700	4	Nanjo et al. (2011)	2	Plant Molecular Biology
pathway	jasmonic acid biosynthetic process	Glyma.11g230800	4	Nanjo et al. (2011)	2	Plant Molecular Biology
pathway	jasmonic acid biosynthetic process	Glyma.11g239400	4	Nanjo et al. (2011)	2	Plant Molecular Biology
pathway	jasmonic acid biosynthetic process	Glyma.13g084100	5	Nanjo et al. (2011)	2	Plant Molecular Biology
pathway	jasmonic acid biosynthetic process	Glyma.13g093900	4	Nanjo et al. (2011)	2	Plant Molecular Biology
pathway	jasmonic acid biosynthetic process	Glyma.13g097800	4	Nanjo et al. (2011)	2	Plant Molecular Biology
pathway	jasmonic acid biosynthetic process	Glyma.13g109700	5	Nanjo et al. (2011)	2	Plant Molecular Biology
pathway	jasmonic acid biosynthetic process	Glyma.13g109800	5	Nanjo et al. (2011)	2	Plant Molecular Biology
pathway	jasmonic acid biosynthetic process	Glyma.13g112000	5	Nanjo et al. (2011)	2	Plant Molecular Biology
pathway	jasmonic acid biosynthetic process	Glyma.12g119200	6	Nanjo et al. (2011)	2	Plant Molecular Biology
pathway	jasmonic acid biosynthetic process	Glyma.13g047300	5	Nanjo et al. (2011)	2	Plant Molecular Biology
pathway	jasmonic acid biosynthetic process	Glyma.13g049700	4	Nanjo et al. (2011)	2	Plant Molecular Biology
pathway	jasmonic acid biosynthetic process	Glyma.13g069500	5	Nanjo et al. (2011)	2	Plant Molecular Biology
pathway	jasmonic acid biosynthetic process	Glyma.13g075900	4	Nanjo et al. (2011)	2	Plant Molecular Biology
pathway	jasmonic acid biosynthetic process	Glyma.13g279900	5	Nanjo et al. (2011)	2	Plant Molecular Biology
pathway	jasmonic acid biosynthetic process	Glyma.13g219100	6	Nanjo et al. (2011)	2	Plant Molecular Biology
pathway	jasmonic acid biosynthetic process	Glyma.13g223400	5	Nanjo et al. (2011)	2	Plant Molecular Biology
pathway	jasmonic acid biosynthetic process	Glyma.13g234500	6	Nanjo et al. (2011)	2	Plant Molecular Biology
pathway	jasmonic acid biosynthetic process	Glyma.13g239000	6	Nanjo et al. (2011)	2	Plant Molecular Biology
pathway	jasmonic acid biosynthetic process	Glyma.13g240900	4	Nanjo et al. (2011)	2	Plant Molecular Biology
pathway	jasmonic acid biosynthetic process	Glyma.13g030300	4	Nanjo et al. (2011)	2	Plant Molecular Biology
pathway	jasmonic acid biosynthetic process	Glyma.13g030900	4	Nanjo et al. (2011)	2	Plant Molecular Biology
pathway	jasmonic acid biosynthetic process	Glyma.13g183600	5	Nanjo et al. (2011)	2	Plant Molecular Biology
pathway	jasmonic acid biosynthetic process	Glyma.13g191400	4	Nanjo et al. (2011)	2	Plant Molecular Biology
pathway	jasmonic acid biosynthetic process	Glyma.13g191600	4	Nanjo et al. (2011)	2	Plant Molecular Biology
pathway	jasmonic acid biosynthetic process	Glyma.13g198300	4	Nanjo et al. (2011)	2	Plant Molecular Biology
pathway	jasmonic acid biosynthetic process	Glyma.13g198400	4	Nanjo et al. (2011)	2	Plant Molecular Biology
pathway	jasmonic acid biosynthetic process	Glyma.13g204800	4	Nanjo et al. (2011)	2	Plant Molecular Biology
pathway	jasmonic acid biosynthetic process	Glyma.13g213500	4	Nanjo et al. (2011)	2	Plant Molecular Biology
pathway	jasmonic acid biosynthetic process	Glyma.13g363800	4	Nanjo et al. (2011)	2	Plant Molecular Biology
pathway	jasmonic acid biosynthetic process	Glyma.13g370100	5	Nanjo et al. (2011)	2	Plant Molecular Biology
pathway	jasmonic acid biosynthetic process	Glyma.14g002600	6	Nanjo et al. (2011)	2	Plant Molecular Biology
pathway	jasmonic acid biosynthetic process	Glyma.14g165700	5	Nanjo et al. (2011)	2	Plant Molecular Biology
pathway	jasmonic acid biosynthetic process	Glyma.14g166000	5	Nanjo et al. (2011)	2	Plant Molecular Biology
pathway	jasmonic acid biosynthetic process	Glyma.13g174100	6	Nanjo et al. (2011)	2	Plant Molecular Biology
pathway	jasmonic acid biosynthetic process	Glyma.14g173500	4	Nanjo et al. (2011)	2	Plant Molecular Biology
pathway	jasmonic acid biosynthetic process	Glyma.14g179200	6	Nanjo et al. (2011)	2	Plant Molecular Biology
pathway	jasmonic acid biosynthetic process	Glyma.13g326400	4	Nanjo et al. (2011)	2	Plant Molecular Biology
pathway	jasmonic acid biosynthetic process	Glyma.13g347500	4	Nanjo et al. (2011)	2	Plant Molecular Biology
pathway	jasmonic acid biosynthetic process	Glyma.13g347600	4	Nanjo et al. (2011)	2	Plant Molecular Biology
pathway	jasmonic acid biosynthetic process	Glyma.13g347700	4	Nanjo et al. (2011)	2	Plant Molecular Biology
pathway	jasmonic acid biosynthetic process	Glyma.13g347800	4	Nanjo et al. (2011)	2	Plant Molecular Biology
pathway	jasmonic acid biosynthetic process	Glyma.14g125300	4	Nanjo et al. (2011)	2	Plant Molecular Biology
pathway	jasmonic acid biosynthetic process	Glyma.14g152700	4	Nanjo et al. (2011)	2	Plant Molecular Biology
pathway	jasmonic acid biosynthetic process	Glyma.15g072600	4	Nanjo et al. (2011)	2	Plant Molecular Biology
pathway	jasmonic acid biosynthetic process	Glyma.15g074300	4	Nanjo et al. (2011)	2	Plant Molecular Biology
pathway	jasmonic acid biosynthetic process	Glyma.15g078600	6	Nanjo et al. (2011)	2	Plant Molecular Biology
pathway	jasmonic acid biosynthetic process	Glyma.13g293700	6	Nanjo et al. (2011)	2	Plant Molecular Biology
pathway	jasmonic acid biosynthetic process	Glyma.13g299900	4	Nanjo et al. (2011)	2	Plant Molecular Biology
pathway	jasmonic acid biosynthetic process	Glyma.13g318000	4	Nanjo et al. (2011)	2	Plant Molecular Biology
pathway	jasmonic acid biosynthetic process	Glyma.13g323000	4	Nanjo et al. (2011)	2	Plant Molecular Biology
pathway	jasmonic acid biosynthetic process	Glyma.15g088500	5	Nanjo et al. (2011)	2	Plant Molecular Biology
pathway	jasmonic acid biosynthetic process	Glyma.14g088300	5	Nanjo et al. (2011)	2	Plant Molecular Biology
pathway	jasmonic acid biosynthetic process	Glyma.14g102900	5	Nanjo et al. (2011)	2	Plant Molecular Biology
pathway	jasmonic acid biosynthetic process	Glyma.14g103100	5	Nanjo et al. (2011)	2	Plant Molecular Biology
pathway	jasmonic acid biosynthetic process	Glyma.14g104100	4	Nanjo et al. (2011)	2	Plant Molecular Biology
pathway	jasmonic acid biosynthetic process	Glyma.15g093100	6	Nanjo et al. (2011)	2	Plant Molecular Biology
pathway	jasmonic acid biosynthetic process	Glyma.15g099300	4	Nanjo et al. (2011)	2	Plant Molecular Biology
pathway	jasmonic acid biosynthetic process	Glyma.15g048500	5	Nanjo et al. (2011)	2	Plant Molecular Biology
pathway	jasmonic acid biosynthetic process	Glyma.15g048600	5	Nanjo et al. (2011)	2	Plant Molecular Biology
pathway	jasmonic acid biosynthetic process	Glyma.15g229100	4	Nanjo et al. (2011)	2	Plant Molecular Biology
pathway	jasmonic acid biosynthetic process	Glyma.14g058700	4	Nanjo et al. (2011)	2	Plant Molecular Biology
pathway	jasmonic acid biosynthetic process	Glyma.14g072300	5	Nanjo et al. (2011)	2	Plant Molecular Biology
pathway	jasmonic acid biosynthetic process	Glyma.14g077600	4	Nanjo et al. (2011)	2	Plant Molecular Biology
pathway	jasmonic acid biosynthetic process	Glyma.14g078600	4	Nanjo et al. (2011)	2	Plant Molecular Biology
pathway	jasmonic acid biosynthetic process	Glyma.15g233300	4	Nanjo et al. (2011)	2	Plant Molecular Biology
pathway	jasmonic acid biosynthetic process	Glyma.15g237100	4	Nanjo et al. (2011)	2	Plant Molecular Biology
pathway	jasmonic acid biosynthetic process	Glyma.15g008800	4	Nanjo et al. (2011)	2	Plant Molecular Biology
pathway	jasmonic acid biosynthetic process	Glyma.15g026300	4	Nanjo et al. (2011)	2	Plant Molecular Biology
pathway	jasmonic acid biosynthetic process	Glyma.15g026400	4	Nanjo et al. (2011)	2	Plant Molecular Biology
pathway	jasmonic acid biosynthetic process	Glyma.15g026500	4	Nanjo et al. (2011)	2	Plant Molecular Biology
pathway	jasmonic acid biosynthetic process	Glyma.15g179600	5	Nanjo et al. (2011)	2	Plant Molecular Biology
pathway	jasmonic acid biosynthetic process	Glyma.15g181500	4	Nanjo et al. (2011)	2	Plant Molecular Biology
pathway	jasmonic acid biosynthetic process	Glyma.15g253400	4	Nanjo et al. (2011)	2	Plant Molecular Biology
pathway	jasmonic acid biosynthetic process	Glyma.16g089000	4	Nanjo et al. (2011)	2	Plant Molecular Biology
pathway	jasmonic acid biosynthetic process	Glyma.14g203000	5	Nanjo et al. (2011)	2	Plant Molecular Biology
pathway	jasmonic acid biosynthetic process	Glyma.14g223200	4	Nanjo et al. (2011)	2	Plant Molecular Biology
pathway	jasmonic acid biosynthetic process	Glyma.15g003300	5	Nanjo et al. (2011)	2	Plant Molecular Biology
pathway	jasmonic acid biosynthetic process	Glyma.16g096200	4	Nanjo et al. (2011)	2	Plant Molecular Biology
pathway	jasmonic acid biosynthetic process	Glyma.16g111100	4	Nanjo et al. (2011)	2	Plant Molecular Biology
pathway	jasmonic acid biosynthetic process	Glyma.16g059300	5	Nanjo et al. (2011)	2	Plant Molecular Biology
pathway	jasmonic acid biosynthetic process	Glyma.16g073600	4	Nanjo et al. (2011)	2	Plant Molecular Biology
pathway	jasmonic acid biosynthetic process	Glyma.16g082600	4	Nanjo et al. (2011)	2	Plant Molecular Biology
pathway	jasmonic acid biosynthetic process	Glyma.17g015200	4	Nanjo et al. (2011)	2	Plant Molecular Biology
pathway	jasmonic acid biosynthetic process	Glyma.17g021800	4	Nanjo et al. (2011)	2	Plant Molecular Biology
pathway	jasmonic acid biosynthetic process	Glyma.15g107900	4	Nanjo et al. (2011)	2	Plant Molecular Biology
pathway	jasmonic acid biosynthetic process	Glyma.16g023700	4	Nanjo et al. (2011)	2	Plant Molecular Biology
pathway	jasmonic acid biosynthetic process	Glyma.16g026200	4	Nanjo et al. (2011)	2	Plant Molecular Biology
pathway	jasmonic acid biosynthetic process	Glyma.16g027700	4	Nanjo et al. (2011)	2	Plant Molecular Biology
pathway	jasmonic acid biosynthetic process	Glyma.16g202000	4	Nanjo et al. (2011)	2	Plant Molecular Biology
pathway	jasmonic acid biosynthetic process	Glyma.16g202500	4	Nanjo et al. (2011)	2	Plant Molecular Biology
pathway	jasmonic acid biosynthetic process	Glyma.17g002400	4	Nanjo et al. (2011)	2	Plant Molecular Biology
pathway	jasmonic acid biosynthetic process	Glyma.16g008700	6	Nanjo et al. (2011)	2	Plant Molecular Biology
pathway	jasmonic acid biosynthetic process	Glyma.16g010000	4	Nanjo et al. (2011)	2	Plant Molecular Biology
pathway	jasmonic acid biosynthetic process	Glyma.16g010200	4	Nanjo et al. (2011)	2	Plant Molecular Biology
pathway	jasmonic acid biosynthetic process	Glyma.16g168800	4	Nanjo et al. (2011)	2	Plant Molecular Biology
pathway	jasmonic acid biosynthetic process	Glyma.17g128900	5	Nanjo et al. (2011)	2	Plant Molecular Biology
pathway	jasmonic acid biosynthetic process	Glyma.17g144000	4	Nanjo et al. (2011)	2	Plant Molecular Biology
pathway	jasmonic acid biosynthetic process	Glyma.16g134000	4	Nanjo et al. (2011)	2	Plant Molecular Biology
pathway	jasmonic acid biosynthetic process	Glyma.16g134400	4	Nanjo et al. (2011)	2	Plant Molecular Biology
pathway	jasmonic acid biosynthetic process	Glyma.16g134500	4	Nanjo et al. (2011)	2	Plant Molecular Biology
pathway	jasmonic acid biosynthetic process	Glyma.16g134600	4	Nanjo et al. (2011)	2	Plant Molecular Biology
pathway	jasmonic acid biosynthetic process	Glyma.16g149100	4	Nanjo et al. (2011)	2	Plant Molecular Biology
pathway	jasmonic acid biosynthetic process	Glyma.16g154300	4	Nanjo et al. (2011)	2	Plant Molecular Biology
pathway	jasmonic acid biosynthetic process	Glyma.17g089600	4	Nanjo et al. (2011)	2	Plant Molecular Biology
pathway	jasmonic acid biosynthetic process	Glyma.17g255900	4	Nanjo et al. (2011)	2	Plant Molecular Biology
pathway	jasmonic acid biosynthetic process	Glyma.18g026500	4	Nanjo et al. (2011)	2	Plant Molecular Biology
pathway	jasmonic acid biosynthetic process	Glyma.18g054600	5	Nanjo et al. (2011)	2	Plant Molecular Biology
pathway	jasmonic acid biosynthetic process	Glyma.17g047000	4	Nanjo et al. (2011)	2	Plant Molecular Biology
pathway	jasmonic acid biosynthetic process	Glyma.17g047700	5	Nanjo et al. (2011)	2	Plant Molecular Biology
pathway	jasmonic acid biosynthetic process	Glyma.17g049900	5	Nanjo et al. (2011)	2	Plant Molecular Biology
pathway	jasmonic acid biosynthetic process	Glyma.17g050000	5	Nanjo et al. (2011)	2	Plant Molecular Biology
pathway	jasmonic acid biosynthetic process	Glyma.17g061900	4	Nanjo et al. (2011)	2	Plant Molecular Biology
pathway	jasmonic acid biosynthetic process	Glyma.17g066500	4	Nanjo et al. (2011)	2	Plant Molecular Biology
pathway	jasmonic acid biosynthetic process	Glyma.17g074400	4	Nanjo et al. (2011)	2	Plant Molecular Biology
pathway	jasmonic acid biosynthetic process	Glyma.17g076600	4	Nanjo et al. (2011)	2	Plant Molecular Biology
pathway	jasmonic acid biosynthetic process	Glyma.17g222500	5	Nanjo et al. (2011)	2	Plant Molecular Biology
pathway	jasmonic acid biosynthetic process	Glyma.17g230000	4	Nanjo et al. (2011)	2	Plant Molecular Biology
pathway	jasmonic acid biosynthetic process	Glyma.17g236200	5	Nanjo et al. (2011)	2	Plant Molecular Biology
pathway	jasmonic acid biosynthetic process	Glyma.17g246500	4	Nanjo et al. (2011)	2	Plant Molecular Biology
pathway	jasmonic acid biosynthetic process	Glyma.17g252700	5	Nanjo et al. (2011)	2	Plant Molecular Biology
pathway	jasmonic acid biosynthetic process	Glyma.18g201900	4	Nanjo et al. (2011)	2	Plant Molecular Biology
pathway	jasmonic acid biosynthetic process	Glyma.18g136100	4	Nanjo et al. (2011)	2	Plant Molecular Biology
pathway	jasmonic acid biosynthetic process	Glyma.18g138300	4	Nanjo et al. (2011)	2	Plant Molecular Biology
pathway	jasmonic acid biosynthetic process	Glyma.18g148700	4	Nanjo et al. (2011)	2	Plant Molecular Biology
pathway	jasmonic acid biosynthetic process	Glyma.18g155400	4	Nanjo et al. (2011)	2	Plant Molecular Biology
pathway	jasmonic acid biosynthetic process	Glyma.17g209000	5	Nanjo et al. (2011)	2	Plant Molecular Biology
pathway	jasmonic acid biosynthetic process	Glyma.17g221900	4	Nanjo et al. (2011)	2	Plant Molecular Biology
pathway	jasmonic acid biosynthetic process	Glyma.17g222300	5	Nanjo et al. (2011)	2	Plant Molecular Biology
pathway	jasmonic acid biosynthetic process	Glyma.18g110800	4	Nanjo et al. (2011)	2	Plant Molecular Biology
pathway	jasmonic acid biosynthetic process	Glyma.18g123400	4	Nanjo et al. (2011)	2	Plant Molecular Biology
pathway	jasmonic acid biosynthetic process	Glyma.18g280900	4	Nanjo et al. (2011)	2	Plant Molecular Biology
pathway	jasmonic acid biosynthetic process	Glyma.18g293200	4	Nanjo et al. (2011)	2	Plant Molecular Biology
pathway	jasmonic acid biosynthetic process	Glyma.18g293300	4	Nanjo et al. (2011)	2	Plant Molecular Biology
pathway	jasmonic acid biosynthetic process	Glyma.18g299300	4	Nanjo et al. (2011)	2	Plant Molecular Biology
pathway	jasmonic acid biosynthetic process	Glyma.19g001600	4	Nanjo et al. (2011)	2	Plant Molecular Biology
pathway	jasmonic acid biosynthetic process	Glyma.19g008300	4	Nanjo et al. (2011)	2	Plant Molecular Biology
pathway	jasmonic acid biosynthetic process	Glyma.19g008400	4	Nanjo et al. (2011)	2	Plant Molecular Biology
pathway	jasmonic acid biosynthetic process	Glyma.19g008500	4	Nanjo et al. (2011)	2	Plant Molecular Biology
pathway	jasmonic acid biosynthetic process	Glyma.19g008600	4	Nanjo et al. (2011)	2	Plant Molecular Biology
pathway	jasmonic acid biosynthetic process	Glyma.19g008700	4	Nanjo et al. (2011)	2	Plant Molecular Biology
pathway	jasmonic acid biosynthetic process	Glyma.19g042900	4	Nanjo et al. (2011)	2	Plant Molecular Biology
pathway	jasmonic acid biosynthetic process	Glyma.19g043000	4	Nanjo et al. (2011)	2	Plant Molecular Biology
pathway	jasmonic acid biosynthetic process	Glyma.18g100500	4	Nanjo et al. (2011)	2	Plant Molecular Biology
pathway	jasmonic acid biosynthetic process	Glyma.18g251500	4	Nanjo et al. (2011)	2	Plant Molecular Biology
pathway	jasmonic acid biosynthetic process	Glyma.18g251600	4	Nanjo et al. (2011)	2	Plant Molecular Biology
pathway	jasmonic acid biosynthetic process	Glyma.18g251700	4	Nanjo et al. (2011)	2	Plant Molecular Biology
pathway	jasmonic acid biosynthetic process	Glyma.18g278900	4	Nanjo et al. (2011)	2	Plant Molecular Biology
pathway	jasmonic acid biosynthetic process	Glyma.19g127800	4	Nanjo et al. (2011)	2	Plant Molecular Biology
pathway	jasmonic acid biosynthetic process	Glyma.18g212700	5	Nanjo et al. (2011)	2	Plant Molecular Biology
pathway	jasmonic acid biosynthetic process	Glyma.18g225400	4	Nanjo et al. (2011)	2	Plant Molecular Biology
pathway	jasmonic acid biosynthetic process	Glyma.18g238800	5	Nanjo et al. (2011)	2	Plant Molecular Biology
pathway	jasmonic acid biosynthetic process	Glyma.20g053700	4	Nanjo et al. (2011)	2	Plant Molecular Biology
pathway	jasmonic acid biosynthetic process	Glyma.20g054000	4	Nanjo et al. (2011)	2	Plant Molecular Biology
pathway	jasmonic acid biosynthetic process	Glyma.19g088200	5	Nanjo et al. (2011)	2	Plant Molecular Biology
pathway	jasmonic acid biosynthetic process	Glyma.19g121600	6	Nanjo et al. (2011)	2	Plant Molecular Biology
pathway	jasmonic acid biosynthetic process	Glyma.20g054100	4	Nanjo et al. (2011)	2	Plant Molecular Biology
pathway	jasmonic acid biosynthetic process	Glyma.19g263300	4	Nanjo et al. (2011)	2	Plant Molecular Biology
pathway	jasmonic acid biosynthetic process	Glyma.20g009100	4	Nanjo et al. (2011)	2	Plant Molecular Biology
pathway	jasmonic acid biosynthetic process	Glyma.20g192000	4	Nanjo et al. (2011)	2	Plant Molecular Biology
pathway	jasmonic acid biosynthetic process	Glyma.20g192100	4	Nanjo et al. (2011)	2	Plant Molecular Biology
pathway	jasmonic acid biosynthetic process	Glyma.19g044900	5	Nanjo et al. (2011)	2	Plant Molecular Biology
pathway	jasmonic acid biosynthetic process	Glyma.19g075800	4	Nanjo et al. (2011)	2	Plant Molecular Biology
pathway	jasmonic acid biosynthetic process	Glyma.19g076100	4	Nanjo et al. (2011)	2	Plant Molecular Biology
pathway	jasmonic acid biosynthetic process	Glyma.19g243800	4	Nanjo et al. (2011)	2	Plant Molecular Biology
pathway	jasmonic acid biosynthetic process	Glyma.19g251000	4	Nanjo et al. (2011)	2	Plant Molecular Biology
pathway	jasmonic acid biosynthetic process	Glyma.20g209700	5	Nanjo et al. (2011)	2	Plant Molecular Biology
pathway	jasmonic acid biosynthetic process	Glyma.20g152100	4	Nanjo et al. (2011)	2	Plant Molecular Biology
pathway	jasmonic acid biosynthetic process	Glyma.20g181500	4	Nanjo et al. (2011)	2	Plant Molecular Biology
pathway	jasmonic acid biosynthetic process	Glyma.19g219300	4	Nanjo et al. (2011)	2	Plant Molecular Biology
pathway	jasmonic acid biosynthetic process	Glyma.19g222600	4	Nanjo et al. (2011)	2	Plant Molecular Biology
pathway	jasmonic acid biosynthetic process	Glyma.20g114500	4	Nanjo et al. (2011)	2	Plant Molecular Biology
pathway	jasmonic acid biosynthetic process	Glyma.20g115500	4	Nanjo et al. (2011)	2	Plant Molecular Biology
pathway	jasmonic acid biosynthetic process	Glyma.20g133200	5	Nanjo et al. (2011)	2	Plant Molecular Biology
pathway	jasmonic acid biosynthetic process	Glyma.20g134600	4	Nanjo et al. (2011)	2	Plant Molecular Biology
pathway	jasmonic acid biosynthetic process	Glyma.20g136300	4	Nanjo et al. (2011)	2	Plant Molecular Biology
pathway	jasmonic acid biosynthetic process	Glyma.20g144600	4	Nanjo et al. (2011)	2	Plant Molecular Biology
pathway	jasmonic acid biosynthetic process	Glyma.20g077000	4	Nanjo et al. (2011)	2	Plant Molecular Biology
pathway	jasmonic acid biosynthetic process	Glyma.20g077900	4	Nanjo et al. (2011)	2	Plant Molecular Biology
pathway	jasmonic acid biosynthetic process	Glyma.20g102600	4	Nanjo et al. (2011)	2	Plant Molecular Biology
pathway	jasmonic acid biosynthetic process	Glyma.20g234400	4	Nanjo et al. (2011)	2	Plant Molecular Biology
pathway	jasmonic acid biosynthetic process	Glyma.20g245100	4	Nanjo et al. (2011)	2	Plant Molecular Biology
pathway	jasmonic acid biosynthetic process	Glyma.20g245200	4	Nanjo et al. (2011)	2	Plant Molecular Biology
pathway	abscisic acid mediated signaling pathway	Glyma.01g007400	5	Komatsu et al. (2013), Yin et al. (2015)	2	Journal of Proteome Research
pathway	abscisic acid mediated signaling pathway	Glyma.01g007500	5	Komatsu et al. (2013), Yin et al. (2015)	2	Journal of Proteome Research
pathway	abscisic acid mediated signaling pathway	Glyma.01g015000	5	Komatsu et al. (2013), Yin et al. (2015)	2	Journal of Proteome Research
pathway	abscisic acid mediated signaling pathway	Glyma.01g015200	5	Komatsu et al. (2013), Yin et al. (2015)	2	Journal of Proteome Research
pathway	abscisic acid mediated signaling pathway	Glyma.01g018400	5	Komatsu et al. (2013), Yin et al. (2015)	2	Journal of Proteome Research
pathway	abscisic acid mediated signaling pathway	Glyma.01g018800	5	Komatsu et al. (2013), Yin et al. (2015)	2	Journal of Proteome Research
pathway	abscisic acid mediated signaling pathway	Glyma.01g164200	5	Komatsu et al. (2013), Yin et al. (2015)	2	Journal of Proteome Research
pathway	abscisic acid mediated signaling pathway	Glyma.01g183500	5	Komatsu et al. (2013), Yin et al. (2015)	2	Journal of Proteome Research
pathway	abscisic acid mediated signaling pathway	Glyma.01g123400	5	Komatsu et al. (2013), Yin et al. (2015)	2	Journal of Proteome Research
pathway	abscisic acid mediated signaling pathway	Glyma.01g124700	5	Komatsu et al. (2013), Yin et al. (2015)	2	Journal of Proteome Research
pathway	abscisic acid mediated signaling pathway	Glyma.01g143400	5	Komatsu et al. (2013), Yin et al. (2015)	2	Journal of Proteome Research
pathway	abscisic acid mediated signaling pathway	Glyma.01g188600	5	Komatsu et al. (2013), Yin et al. (2015)	2	Journal of Proteome Research
pathway	abscisic acid mediated signaling pathway	Glyma.01g200500	5	Komatsu et al. (2013), Yin et al. (2015)	2	Journal of Proteome Research
pathway	abscisic acid mediated signaling pathway	Glyma.01g204200	5	Komatsu et al. (2013), Yin et al. (2015)	2	Journal of Proteome Research
pathway	abscisic acid mediated signaling pathway	Glyma.01g204400	5	Komatsu et al. (2013), Yin et al. (2015)	2	Journal of Proteome Research
pathway	abscisic acid mediated signaling pathway	Glyma.01g205200	5	Komatsu et al. (2013), Yin et al. (2015)	2	Journal of Proteome Research
pathway	abscisic acid mediated signaling pathway	Glyma.01g206600	5	Komatsu et al. (2013), Yin et al. (2015)	2	Journal of Proteome Research
pathway	abscisic acid mediated signaling pathway	Glyma.01g093800	5	Komatsu et al. (2013), Yin et al. (2015)	2	Journal of Proteome Research
pathway	abscisic acid mediated signaling pathway	Glyma.01g096600	5	Komatsu et al. (2013), Yin et al. (2015)	2	Journal of Proteome Research
pathway	abscisic acid mediated signaling pathway	Glyma.01g097000	5	Komatsu et al. (2013), Yin et al. (2015)	2	Journal of Proteome Research
pathway	abscisic acid mediated signaling pathway	Glyma.04g175300	5	Komatsu et al. (2013), Yin et al. (2015)	2	Journal of Proteome Research
pathway	abscisic acid mediated signaling pathway	Glyma.04g180200	5	Komatsu et al. (2013), Yin et al. (2015)	2	Journal of Proteome Research
pathway	abscisic acid mediated signaling pathway	Glyma.04g190900	5	Komatsu et al. (2013), Yin et al. (2015)	2	Journal of Proteome Research
pathway	abscisic acid mediated signaling pathway	Glyma.04g124200	5	Komatsu et al. (2013), Yin et al. (2015)	2	Journal of Proteome Research
pathway	abscisic acid mediated signaling pathway	Glyma.04g134700	5	Komatsu et al. (2013), Yin et al. (2015)	2	Journal of Proteome Research
pathway	abscisic acid mediated signaling pathway	Glyma.04g134800	5	Komatsu et al. (2013), Yin et al. (2015)	2	Journal of Proteome Research
pathway	abscisic acid mediated signaling pathway	Glyma.04g143900	5	Komatsu et al. (2013), Yin et al. (2015)	2	Journal of Proteome Research
pathway	abscisic acid mediated signaling pathway	Glyma.04g144000	5	Komatsu et al. (2013), Yin et al. (2015)	2	Journal of Proteome Research
pathway	abscisic acid mediated signaling pathway	Glyma.04g144100	5	Komatsu et al. (2013), Yin et al. (2015)	2	Journal of Proteome Research
pathway	abscisic acid mediated signaling pathway	Glyma.04g144200	5	Komatsu et al. (2013), Yin et al. (2015)	2	Journal of Proteome Research
pathway	abscisic acid mediated signaling pathway	Glyma.01g052600	5	Komatsu et al. (2013), Yin et al. (2015)	2	Journal of Proteome Research
pathway	abscisic acid mediated signaling pathway	Glyma.01g060300	5	Komatsu et al. (2013), Yin et al. (2015)	2	Journal of Proteome Research
pathway	abscisic acid mediated signaling pathway	Glyma.04g162100	5	Komatsu et al. (2013), Yin et al. (2015)	2	Journal of Proteome Research
pathway	abscisic acid mediated signaling pathway	Glyma.04g194800	5	Komatsu et al. (2013), Yin et al. (2015)	2	Journal of Proteome Research
pathway	abscisic acid mediated signaling pathway	Glyma.05g043900	5	Komatsu et al. (2013), Yin et al. (2015)	2	Journal of Proteome Research
pathway	abscisic acid mediated signaling pathway	Glyma.05g047100	5	Komatsu et al. (2013), Yin et al. (2015)	2	Journal of Proteome Research
pathway	abscisic acid mediated signaling pathway	Glyma.02g043700	5	Komatsu et al. (2013), Yin et al. (2015)	2	Journal of Proteome Research
pathway	abscisic acid mediated signaling pathway	Glyma.02g054200	5	Komatsu et al. (2013), Yin et al. (2015)	2	Journal of Proteome Research
pathway	abscisic acid mediated signaling pathway	Glyma.02g057700	5	Komatsu et al. (2013), Yin et al. (2015)	2	Journal of Proteome Research
pathway	abscisic acid mediated signaling pathway	Glyma.02g008000	5	Komatsu et al. (2013), Yin et al. (2015)	2	Journal of Proteome Research
pathway	abscisic acid mediated signaling pathway	Glyma.02g009800	5	Komatsu et al. (2013), Yin et al. (2015)	2	Journal of Proteome Research
pathway	abscisic acid mediated signaling pathway	Glyma.02g017100	5	Komatsu et al. (2013), Yin et al. (2015)	2	Journal of Proteome Research
pathway	abscisic acid mediated signaling pathway	Glyma.02g087200	5	Komatsu et al. (2013), Yin et al. (2015)	2	Journal of Proteome Research
pathway	abscisic acid mediated signaling pathway	Glyma.01g222000	6	Komatsu et al. (2013), Yin et al. (2015)	2	Journal of Proteome Research
pathway	abscisic acid mediated signaling pathway	Glyma.01g222700	5	Komatsu et al. (2013), Yin et al. (2015)	2	Journal of Proteome Research
pathway	abscisic acid mediated signaling pathway	Glyma.01g223200	5	Komatsu et al. (2013), Yin et al. (2015)	2	Journal of Proteome Research
pathway	abscisic acid mediated signaling pathway	Glyma.01g226200	5	Komatsu et al. (2013), Yin et al. (2015)	2	Journal of Proteome Research
pathway	abscisic acid mediated signaling pathway	Glyma.02g005600	5	Komatsu et al. (2013), Yin et al. (2015)	2	Journal of Proteome Research
pathway	abscisic acid mediated signaling pathway	Glyma.02g195300	5	Komatsu et al. (2013), Yin et al. (2015)	2	Journal of Proteome Research
pathway	abscisic acid mediated signaling pathway	Glyma.02g195400	5	Komatsu et al. (2013), Yin et al. (2015)	2	Journal of Proteome Research
pathway	abscisic acid mediated signaling pathway	Glyma.02g151100	5	Komatsu et al. (2013), Yin et al. (2015)	2	Journal of Proteome Research
pathway	abscisic acid mediated signaling pathway	Glyma.02g161100	6	Komatsu et al. (2013), Yin et al. (2015)	2	Journal of Proteome Research
pathway	abscisic acid mediated signaling pathway	Glyma.02g182900	5	Komatsu et al. (2013), Yin et al. (2015)	2	Journal of Proteome Research
pathway	abscisic acid mediated signaling pathway	Glyma.02g228200	5	Komatsu et al. (2013), Yin et al. (2015)	2	Journal of Proteome Research
pathway	abscisic acid mediated signaling pathway	Glyma.02g228300	5	Komatsu et al. (2013), Yin et al. (2015)	2	Journal of Proteome Research
pathway	abscisic acid mediated signaling pathway	Glyma.02g231900	5	Komatsu et al. (2013), Yin et al. (2015)	2	Journal of Proteome Research
pathway	abscisic acid mediated signaling pathway	Glyma.02g232000	5	Komatsu et al. (2013), Yin et al. (2015)	2	Journal of Proteome Research
pathway	abscisic acid mediated signaling pathway	Glyma.02g232100	5	Komatsu et al. (2013), Yin et al. (2015)	2	Journal of Proteome Research
pathway	abscisic acid mediated signaling pathway	Glyma.02g235100	5	Komatsu et al. (2013), Yin et al. (2015)	2	Journal of Proteome Research
pathway	abscisic acid mediated signaling pathway	Glyma.02g250200	5	Komatsu et al. (2013), Yin et al. (2015)	2	Journal of Proteome Research
pathway	abscisic acid mediated signaling pathway	Glyma.02g257300	5	Komatsu et al. (2013), Yin et al. (2015)	2	Journal of Proteome Research
pathway	abscisic acid mediated signaling pathway	Glyma.02g118500	5	Komatsu et al. (2013), Yin et al. (2015)	2	Journal of Proteome Research
pathway	abscisic acid mediated signaling pathway	Glyma.02g131700	5	Komatsu et al. (2013), Yin et al. (2015)	2	Journal of Proteome Research
pathway	abscisic acid mediated signaling pathway	Glyma.02g135500	5	Komatsu et al. (2013), Yin et al. (2015)	2	Journal of Proteome Research
pathway	abscisic acid mediated signaling pathway	Glyma.02g138800	6	Komatsu et al. (2013), Yin et al. (2015)	2	Journal of Proteome Research
pathway	abscisic acid mediated signaling pathway	Glyma.02g143600	5	Komatsu et al. (2013), Yin et al. (2015)	2	Journal of Proteome Research
pathway	abscisic acid mediated signaling pathway	Glyma.02g148100	6	Komatsu et al. (2013), Yin et al. (2015)	2	Journal of Proteome Research
pathway	abscisic acid mediated signaling pathway	Glyma.03g025300	5	Komatsu et al. (2013), Yin et al. (2015)	2	Journal of Proteome Research
pathway	abscisic acid mediated signaling pathway	Glyma.03g037200	5	Komatsu et al. (2013), Yin et al. (2015)	2	Journal of Proteome Research
pathway	abscisic acid mediated signaling pathway	Glyma.03g041900	5	Komatsu et al. (2013), Yin et al. (2015)	2	Journal of Proteome Research
pathway	abscisic acid mediated signaling pathway	Glyma.03g042300	5	Komatsu et al. (2013), Yin et al. (2015)	2	Journal of Proteome Research
pathway	abscisic acid mediated signaling pathway	Glyma.02g291300	5	Komatsu et al. (2013), Yin et al. (2015)	2	Journal of Proteome Research
pathway	abscisic acid mediated signaling pathway	Glyma.02g311800	5	Komatsu et al. (2013), Yin et al. (2015)	2	Journal of Proteome Research
pathway	abscisic acid mediated signaling pathway	Glyma.03g003400	5	Komatsu et al. (2013), Yin et al. (2015)	2	Journal of Proteome Research
pathway	abscisic acid mediated signaling pathway	Glyma.03g005000	5	Komatsu et al. (2013), Yin et al. (2015)	2	Journal of Proteome Research
pathway	abscisic acid mediated signaling pathway	Glyma.03g051100	5	Komatsu et al. (2013), Yin et al. (2015)	2	Journal of Proteome Research
pathway	abscisic acid mediated signaling pathway	Glyma.03g057700	5	Komatsu et al. (2013), Yin et al. (2015)	2	Journal of Proteome Research
pathway	abscisic acid mediated signaling pathway	Glyma.03g066200	5	Komatsu et al. (2013), Yin et al. (2015)	2	Journal of Proteome Research
pathway	abscisic acid mediated signaling pathway	Glyma.03g071800	5	Komatsu et al. (2013), Yin et al. (2015)	2	Journal of Proteome Research
pathway	abscisic acid mediated signaling pathway	Glyma.03g071900	5	Komatsu et al. (2013), Yin et al. (2015)	2	Journal of Proteome Research
pathway	abscisic acid mediated signaling pathway	Glyma.03g078900	5	Komatsu et al. (2013), Yin et al. (2015)	2	Journal of Proteome Research
pathway	abscisic acid mediated signaling pathway	Glyma.03g080700	5	Komatsu et al. (2013), Yin et al. (2015)	2	Journal of Proteome Research
pathway	abscisic acid mediated signaling pathway	Glyma.02g261900	5	Komatsu et al. (2013), Yin et al. (2015)	2	Journal of Proteome Research
pathway	abscisic acid mediated signaling pathway	Glyma.02g264700	5	Komatsu et al. (2013), Yin et al. (2015)	2	Journal of Proteome Research
pathway	abscisic acid mediated signaling pathway	Glyma.02g272700	5	Komatsu et al. (2013), Yin et al. (2015)	2	Journal of Proteome Research
pathway	abscisic acid mediated signaling pathway	Glyma.02g275900	5	Komatsu et al. (2013), Yin et al. (2015)	2	Journal of Proteome Research
pathway	abscisic acid mediated signaling pathway	Glyma.02g278100	5	Komatsu et al. (2013), Yin et al. (2015)	2	Journal of Proteome Research
pathway	abscisic acid mediated signaling pathway	Glyma.03g168000	5	Komatsu et al. (2013), Yin et al. (2015)	2	Journal of Proteome Research
pathway	abscisic acid mediated signaling pathway	Glyma.03g168100	5	Komatsu et al. (2013), Yin et al. (2015)	2	Journal of Proteome Research
pathway	abscisic acid mediated signaling pathway	Glyma.03g168200	5	Komatsu et al. (2013), Yin et al. (2015)	2	Journal of Proteome Research
pathway	abscisic acid mediated signaling pathway	Glyma.03g138000	5	Komatsu et al. (2013), Yin et al. (2015)	2	Journal of Proteome Research
pathway	abscisic acid mediated signaling pathway	Glyma.03g148300	5	Komatsu et al. (2013), Yin et al. (2015)	2	Journal of Proteome Research
pathway	abscisic acid mediated signaling pathway	Glyma.03g152300	6	Komatsu et al. (2013), Yin et al. (2015)	2	Journal of Proteome Research
pathway	abscisic acid mediated signaling pathway	Glyma.03g193500	5	Komatsu et al. (2013), Yin et al. (2015)	2	Journal of Proteome Research
pathway	abscisic acid mediated signaling pathway	Glyma.03g198600	6	Komatsu et al. (2013), Yin et al. (2015)	2	Journal of Proteome Research
pathway	abscisic acid mediated signaling pathway	Glyma.03g200000	6	Komatsu et al. (2013), Yin et al. (2015)	2	Journal of Proteome Research
pathway	abscisic acid mediated signaling pathway	Glyma.03g202800	5	Komatsu et al. (2013), Yin et al. (2015)	2	Journal of Proteome Research
pathway	abscisic acid mediated signaling pathway	Glyma.03g088400	5	Komatsu et al. (2013), Yin et al. (2015)	2	Journal of Proteome Research
pathway	abscisic acid mediated signaling pathway	Glyma.03g106200	5	Komatsu et al. (2013), Yin et al. (2015)	2	Journal of Proteome Research
pathway	abscisic acid mediated signaling pathway	Glyma.03g111700	5	Komatsu et al. (2013), Yin et al. (2015)	2	Journal of Proteome Research
pathway	abscisic acid mediated signaling pathway	Glyma.03g111800	5	Komatsu et al. (2013), Yin et al. (2015)	2	Journal of Proteome Research
pathway	abscisic acid mediated signaling pathway	Glyma.03g112000	5	Komatsu et al. (2013), Yin et al. (2015)	2	Journal of Proteome Research
pathway	abscisic acid mediated signaling pathway	Glyma.03g112400	5	Komatsu et al. (2013), Yin et al. (2015)	2	Journal of Proteome Research
pathway	abscisic acid mediated signaling pathway	Glyma.03g112600	5	Komatsu et al. (2013), Yin et al. (2015)	2	Journal of Proteome Research
pathway	abscisic acid mediated signaling pathway	Glyma.03g112700	5	Komatsu et al. (2013), Yin et al. (2015)	2	Journal of Proteome Research
pathway	abscisic acid mediated signaling pathway	Glyma.03g112800	5	Komatsu et al. (2013), Yin et al. (2015)	2	Journal of Proteome Research
pathway	abscisic acid mediated signaling pathway	Glyma.03g115700	5	Komatsu et al. (2013), Yin et al. (2015)	2	Journal of Proteome Research
pathway	abscisic acid mediated signaling pathway	Glyma.04g086700	5	Komatsu et al. (2013), Yin et al. (2015)	2	Journal of Proteome Research
pathway	abscisic acid mediated signaling pathway	Glyma.04g039300	5	Komatsu et al. (2013), Yin et al. (2015)	2	Journal of Proteome Research
pathway	abscisic acid mediated signaling pathway	Glyma.04g044900	5	Komatsu et al. (2013), Yin et al. (2015)	2	Journal of Proteome Research
pathway	abscisic acid mediated signaling pathway	Glyma.03g253200	5	Komatsu et al. (2013), Yin et al. (2015)	2	Journal of Proteome Research
pathway	abscisic acid mediated signaling pathway	Glyma.03g255000	5	Komatsu et al. (2013), Yin et al. (2015)	2	Journal of Proteome Research
pathway	abscisic acid mediated signaling pathway	Glyma.03g257600	5	Komatsu et al. (2013), Yin et al. (2015)	2	Journal of Proteome Research
pathway	abscisic acid mediated signaling pathway	Glyma.04g007700	5	Komatsu et al. (2013), Yin et al. (2015)	2	Journal of Proteome Research
pathway	abscisic acid mediated signaling pathway	Glyma.04g013100	5	Komatsu et al. (2013), Yin et al. (2015)	2	Journal of Proteome Research
pathway	abscisic acid mediated signaling pathway	Glyma.04g013800	5	Komatsu et al. (2013), Yin et al. (2015)	2	Journal of Proteome Research
pathway	abscisic acid mediated signaling pathway	Glyma.04g050900	5	Komatsu et al. (2013), Yin et al. (2015)	2	Journal of Proteome Research
pathway	abscisic acid mediated signaling pathway	Glyma.04g105100	5	Komatsu et al. (2013), Yin et al. (2015)	2	Journal of Proteome Research
pathway	abscisic acid mediated signaling pathway	Glyma.04g108900	5	Komatsu et al. (2013), Yin et al. (2015)	2	Journal of Proteome Research
pathway	abscisic acid mediated signaling pathway	Glyma.03g221700	5	Komatsu et al. (2013), Yin et al. (2015)	2	Journal of Proteome Research
pathway	abscisic acid mediated signaling pathway	Glyma.03g221900	5	Komatsu et al. (2013), Yin et al. (2015)	2	Journal of Proteome Research
pathway	abscisic acid mediated signaling pathway	Glyma.03g250600	5	Komatsu et al. (2013), Yin et al. (2015)	2	Journal of Proteome Research
pathway	abscisic acid mediated signaling pathway	Glyma.03g251700	5	Komatsu et al. (2013), Yin et al. (2015)	2	Journal of Proteome Research
pathway	abscisic acid mediated signaling pathway	Glyma.04g118000	5	Komatsu et al. (2013), Yin et al. (2015)	2	Journal of Proteome Research
pathway	abscisic acid mediated signaling pathway	Glyma.04g118100	5	Komatsu et al. (2013), Yin et al. (2015)	2	Journal of Proteome Research
pathway	abscisic acid mediated signaling pathway	Glyma.04g118300	5	Komatsu et al. (2013), Yin et al. (2015)	2	Journal of Proteome Research
pathway	abscisic acid mediated signaling pathway	Glyma.04g118400	5	Komatsu et al. (2013), Yin et al. (2015)	2	Journal of Proteome Research
pathway	abscisic acid mediated signaling pathway	Glyma.05g063600	5	Komatsu et al. (2013), Yin et al. (2015)	2	Journal of Proteome Research
pathway	abscisic acid mediated signaling pathway	Glyma.05g064100	5	Komatsu et al. (2013), Yin et al. (2015)	2	Journal of Proteome Research
pathway	abscisic acid mediated signaling pathway	Glyma.05g064700	5	Komatsu et al. (2013), Yin et al. (2015)	2	Journal of Proteome Research
pathway	abscisic acid mediated signaling pathway	Glyma.05g020400	5	Komatsu et al. (2013), Yin et al. (2015)	2	Journal of Proteome Research
pathway	abscisic acid mediated signaling pathway	Glyma.05g021100	5	Komatsu et al. (2013), Yin et al. (2015)	2	Journal of Proteome Research
pathway	abscisic acid mediated signaling pathway	Glyma.05g030800	5	Komatsu et al. (2013), Yin et al. (2015)	2	Journal of Proteome Research
pathway	abscisic acid mediated signaling pathway	Glyma.05g032000	5	Komatsu et al. (2013), Yin et al. (2015)	2	Journal of Proteome Research
pathway	abscisic acid mediated signaling pathway	Glyma.05g035200	5	Komatsu et al. (2013), Yin et al. (2015)	2	Journal of Proteome Research
pathway	abscisic acid mediated signaling pathway	Glyma.05g066700	5	Komatsu et al. (2013), Yin et al. (2015)	2	Journal of Proteome Research
pathway	abscisic acid mediated signaling pathway	Glyma.05g070400	5	Komatsu et al. (2013), Yin et al. (2015)	2	Journal of Proteome Research
pathway	abscisic acid mediated signaling pathway	Glyma.04g056600	5	Komatsu et al. (2013), Yin et al. (2015)	2	Journal of Proteome Research
pathway	abscisic acid mediated signaling pathway	Glyma.04g056900	5	Komatsu et al. (2013), Yin et al. (2015)	2	Journal of Proteome Research
pathway	abscisic acid mediated signaling pathway	Glyma.04g061300	5	Komatsu et al. (2013), Yin et al. (2015)	2	Journal of Proteome Research
pathway	abscisic acid mediated signaling pathway	Glyma.04g061400	5	Komatsu et al. (2013), Yin et al. (2015)	2	Journal of Proteome Research
pathway	abscisic acid mediated signaling pathway	Glyma.04g069800	5	Komatsu et al. (2013), Yin et al. (2015)	2	Journal of Proteome Research
pathway	abscisic acid mediated signaling pathway	Glyma.05g194100	5	Komatsu et al. (2013), Yin et al. (2015)	2	Journal of Proteome Research
pathway	abscisic acid mediated signaling pathway	Glyma.05g196500	5	Komatsu et al. (2013), Yin et al. (2015)	2	Journal of Proteome Research
pathway	abscisic acid mediated signaling pathway	Glyma.04g231400	5	Komatsu et al. (2013), Yin et al. (2015)	2	Journal of Proteome Research
pathway	abscisic acid mediated signaling pathway	Glyma.04g253000	5	Komatsu et al. (2013), Yin et al. (2015)	2	Journal of Proteome Research
pathway	abscisic acid mediated signaling pathway	Glyma.04g253500	5	Komatsu et al. (2013), Yin et al. (2015)	2	Journal of Proteome Research
pathway	abscisic acid mediated signaling pathway	Glyma.05g150100	5	Komatsu et al. (2013), Yin et al. (2015)	2	Journal of Proteome Research
pathway	abscisic acid mediated signaling pathway	Glyma.05g168800	6	Komatsu et al. (2013), Yin et al. (2015)	2	Journal of Proteome Research
pathway	abscisic acid mediated signaling pathway	Glyma.05g170300	5	Komatsu et al. (2013), Yin et al. (2015)	2	Journal of Proteome Research
pathway	abscisic acid mediated signaling pathway	Glyma.05g176100	5	Komatsu et al. (2013), Yin et al. (2015)	2	Journal of Proteome Research
pathway	abscisic acid mediated signaling pathway	Glyma.05g211000	6	Komatsu et al. (2013), Yin et al. (2015)	2	Journal of Proteome Research
pathway	abscisic acid mediated signaling pathway	Glyma.06g071800	5	Komatsu et al. (2013), Yin et al. (2015)	2	Journal of Proteome Research
pathway	abscisic acid mediated signaling pathway	Glyma.04g206000	5	Komatsu et al. (2013), Yin et al. (2015)	2	Journal of Proteome Research
pathway	abscisic acid mediated signaling pathway	Glyma.04g209700	5	Komatsu et al. (2013), Yin et al. (2015)	2	Journal of Proteome Research
pathway	abscisic acid mediated signaling pathway	Glyma.05g123200	5	Komatsu et al. (2013), Yin et al. (2015)	2	Journal of Proteome Research
pathway	abscisic acid mediated signaling pathway	Glyma.05g123700	5	Komatsu et al. (2013), Yin et al. (2015)	2	Journal of Proteome Research
pathway	abscisic acid mediated signaling pathway	Glyma.05g123800	5	Komatsu et al. (2013), Yin et al. (2015)	2	Journal of Proteome Research
pathway	abscisic acid mediated signaling pathway	Glyma.05g123900	5	Komatsu et al. (2013), Yin et al. (2015)	2	Journal of Proteome Research
pathway	abscisic acid mediated signaling pathway	Glyma.05g124000	5	Komatsu et al. (2013), Yin et al. (2015)	2	Journal of Proteome Research
pathway	abscisic acid mediated signaling pathway	Glyma.05g126700	5	Komatsu et al. (2013), Yin et al. (2015)	2	Journal of Proteome Research
pathway	abscisic acid mediated signaling pathway	Glyma.05g126800	5	Komatsu et al. (2013), Yin et al. (2015)	2	Journal of Proteome Research
pathway	abscisic acid mediated signaling pathway	Glyma.05g126900	5	Komatsu et al. (2013), Yin et al. (2015)	2	Journal of Proteome Research
pathway	abscisic acid mediated signaling pathway	Glyma.05g127100	5	Komatsu et al. (2013), Yin et al. (2015)	2	Journal of Proteome Research
pathway	abscisic acid mediated signaling pathway	Glyma.05g132200	5	Komatsu et al. (2013), Yin et al. (2015)	2	Journal of Proteome Research
pathway	abscisic acid mediated signaling pathway	Glyma.06g088400	5	Komatsu et al. (2013), Yin et al. (2015)	2	Journal of Proteome Research
pathway	abscisic acid mediated signaling pathway	Glyma.06g040400	5	Komatsu et al. (2013), Yin et al. (2015)	2	Journal of Proteome Research
pathway	abscisic acid mediated signaling pathway	Glyma.06g040500	5	Komatsu et al. (2013), Yin et al. (2015)	2	Journal of Proteome Research
pathway	abscisic acid mediated signaling pathway	Glyma.06g045400	5	Komatsu et al. (2013), Yin et al. (2015)	2	Journal of Proteome Research
pathway	abscisic acid mediated signaling pathway	Glyma.06g051800	5	Komatsu et al. (2013), Yin et al. (2015)	2	Journal of Proteome Research
pathway	abscisic acid mediated signaling pathway	Glyma.06g057000	5	Komatsu et al. (2013), Yin et al. (2015)	2	Journal of Proteome Research
pathway	abscisic acid mediated signaling pathway	Glyma.06g057300	5	Komatsu et al. (2013), Yin et al. (2015)	2	Journal of Proteome Research
pathway	abscisic acid mediated signaling pathway	Glyma.06g061900	5	Komatsu et al. (2013), Yin et al. (2015)	2	Journal of Proteome Research
pathway	abscisic acid mediated signaling pathway	Glyma.06g200300	5	Komatsu et al. (2013), Yin et al. (2015)	2	Journal of Proteome Research
pathway	abscisic acid mediated signaling pathway	Glyma.06g200400	5	Komatsu et al. (2013), Yin et al. (2015)	2	Journal of Proteome Research
pathway	abscisic acid mediated signaling pathway	Glyma.06g200500	5	Komatsu et al. (2013), Yin et al. (2015)	2	Journal of Proteome Research
pathway	abscisic acid mediated signaling pathway	Glyma.06g200600	5	Komatsu et al. (2013), Yin et al. (2015)	2	Journal of Proteome Research
pathway	abscisic acid mediated signaling pathway	Glyma.06g201000	5	Komatsu et al. (2013), Yin et al. (2015)	2	Journal of Proteome Research
pathway	abscisic acid mediated signaling pathway	Glyma.06g201100	5	Komatsu et al. (2013), Yin et al. (2015)	2	Journal of Proteome Research
pathway	abscisic acid mediated signaling pathway	Glyma.06g204100	5	Komatsu et al. (2013), Yin et al. (2015)	2	Journal of Proteome Research
pathway	abscisic acid mediated signaling pathway	Glyma.05g079800	5	Komatsu et al. (2013), Yin et al. (2015)	2	Journal of Proteome Research
pathway	abscisic acid mediated signaling pathway	Glyma.05g081900	5	Komatsu et al. (2013), Yin et al. (2015)	2	Journal of Proteome Research
pathway	abscisic acid mediated signaling pathway	Glyma.05g088400	5	Komatsu et al. (2013), Yin et al. (2015)	2	Journal of Proteome Research
pathway	abscisic acid mediated signaling pathway	Glyma.05g092800	5	Komatsu et al. (2013), Yin et al. (2015)	2	Journal of Proteome Research
pathway	abscisic acid mediated signaling pathway	Glyma.06g212800	5	Komatsu et al. (2013), Yin et al. (2015)	2	Journal of Proteome Research
pathway	abscisic acid mediated signaling pathway	Glyma.06g212900	5	Komatsu et al. (2013), Yin et al. (2015)	2	Journal of Proteome Research
pathway	abscisic acid mediated signaling pathway	Glyma.05g244600	5	Komatsu et al. (2013), Yin et al. (2015)	2	Journal of Proteome Research
pathway	abscisic acid mediated signaling pathway	Glyma.06g007500	5	Komatsu et al. (2013), Yin et al. (2015)	2	Journal of Proteome Research
pathway	abscisic acid mediated signaling pathway	Glyma.06g010800	5	Komatsu et al. (2013), Yin et al. (2015)	2	Journal of Proteome Research
pathway	abscisic acid mediated signaling pathway	Glyma.06g013000	5	Komatsu et al. (2013), Yin et al. (2015)	2	Journal of Proteome Research
pathway	abscisic acid mediated signaling pathway	Glyma.06g013700	5	Komatsu et al. (2013), Yin et al. (2015)	2	Journal of Proteome Research
pathway	abscisic acid mediated signaling pathway	Glyma.06g226000	5	Komatsu et al. (2013), Yin et al. (2015)	2	Journal of Proteome Research
pathway	abscisic acid mediated signaling pathway	Glyma.06g184500	5	Komatsu et al. (2013), Yin et al. (2015)	2	Journal of Proteome Research
pathway	abscisic acid mediated signaling pathway	Glyma.06g189300	5	Komatsu et al. (2013), Yin et al. (2015)	2	Journal of Proteome Research
pathway	abscisic acid mediated signaling pathway	Glyma.06g189600	5	Komatsu et al. (2013), Yin et al. (2015)	2	Journal of Proteome Research
pathway	abscisic acid mediated signaling pathway	Glyma.07g023300	5	Komatsu et al. (2013), Yin et al. (2015)	2	Journal of Proteome Research
pathway	abscisic acid mediated signaling pathway	Glyma.05g212500	5	Komatsu et al. (2013), Yin et al. (2015)	2	Journal of Proteome Research
pathway	abscisic acid mediated signaling pathway	Glyma.05g213200	5	Komatsu et al. (2013), Yin et al. (2015)	2	Journal of Proteome Research
pathway	abscisic acid mediated signaling pathway	Glyma.05g217600	5	Komatsu et al. (2013), Yin et al. (2015)	2	Journal of Proteome Research
pathway	abscisic acid mediated signaling pathway	Glyma.05g218500	5	Komatsu et al. (2013), Yin et al. (2015)	2	Journal of Proteome Research
pathway	abscisic acid mediated signaling pathway	Glyma.05g227100	5	Komatsu et al. (2013), Yin et al. (2015)	2	Journal of Proteome Research
pathway	abscisic acid mediated signaling pathway	Glyma.05g227800	5	Komatsu et al. (2013), Yin et al. (2015)	2	Journal of Proteome Research
pathway	abscisic acid mediated signaling pathway	Glyma.05g240100	5	Komatsu et al. (2013), Yin et al. (2015)	2	Journal of Proteome Research
pathway	abscisic acid mediated signaling pathway	Glyma.07g033500	5	Komatsu et al. (2013), Yin et al. (2015)	2	Journal of Proteome Research
pathway	abscisic acid mediated signaling pathway	Glyma.06g133800	5	Komatsu et al. (2013), Yin et al. (2015)	2	Journal of Proteome Research
pathway	abscisic acid mediated signaling pathway	Glyma.06g155700	5	Komatsu et al. (2013), Yin et al. (2015)	2	Journal of Proteome Research
pathway	abscisic acid mediated signaling pathway	Glyma.06g156300	5	Komatsu et al. (2013), Yin et al. (2015)	2	Journal of Proteome Research
pathway	abscisic acid mediated signaling pathway	Glyma.06g159600	5	Komatsu et al. (2013), Yin et al. (2015)	2	Journal of Proteome Research
pathway	abscisic acid mediated signaling pathway	Glyma.06g314400	5	Komatsu et al. (2013), Yin et al. (2015)	2	Journal of Proteome Research
pathway	abscisic acid mediated signaling pathway	Glyma.07g003200	5	Komatsu et al. (2013), Yin et al. (2015)	2	Journal of Proteome Research
pathway	abscisic acid mediated signaling pathway	Glyma.07g016200	5	Komatsu et al. (2013), Yin et al. (2015)	2	Journal of Proteome Research
pathway	abscisic acid mediated signaling pathway	Glyma.07g155500	5	Komatsu et al. (2013), Yin et al. (2015)	2	Journal of Proteome Research
pathway	abscisic acid mediated signaling pathway	Glyma.06g108900	5	Komatsu et al. (2013), Yin et al. (2015)	2	Journal of Proteome Research
pathway	abscisic acid mediated signaling pathway	Glyma.06g109500	5	Komatsu et al. (2013), Yin et al. (2015)	2	Journal of Proteome Research
pathway	abscisic acid mediated signaling pathway	Glyma.06g118400	6	Komatsu et al. (2013), Yin et al. (2015)	2	Journal of Proteome Research
pathway	abscisic acid mediated signaling pathway	Glyma.06g126100	5	Komatsu et al. (2013), Yin et al. (2015)	2	Journal of Proteome Research
pathway	abscisic acid mediated signaling pathway	Glyma.07g168900	5	Komatsu et al. (2013), Yin et al. (2015)	2	Journal of Proteome Research
pathway	abscisic acid mediated signaling pathway	Glyma.06g287000	6	Komatsu et al. (2013), Yin et al. (2015)	2	Journal of Proteome Research
pathway	abscisic acid mediated signaling pathway	Glyma.06g299300	5	Komatsu et al. (2013), Yin et al. (2015)	2	Journal of Proteome Research
pathway	abscisic acid mediated signaling pathway	Glyma.07g178600	5	Komatsu et al. (2013), Yin et al. (2015)	2	Journal of Proteome Research
pathway	abscisic acid mediated signaling pathway	Glyma.07g180300	5	Komatsu et al. (2013), Yin et al. (2015)	2	Journal of Proteome Research
pathway	abscisic acid mediated signaling pathway	Glyma.07g131800	5	Komatsu et al. (2013), Yin et al. (2015)	2	Journal of Proteome Research
pathway	abscisic acid mediated signaling pathway	Glyma.07g153800	5	Komatsu et al. (2013), Yin et al. (2015)	2	Journal of Proteome Research
pathway	abscisic acid mediated signaling pathway	Glyma.07g154100	5	Komatsu et al. (2013), Yin et al. (2015)	2	Journal of Proteome Research
pathway	abscisic acid mediated signaling pathway	Glyma.07g189300	5	Komatsu et al. (2013), Yin et al. (2015)	2	Journal of Proteome Research
pathway	abscisic acid mediated signaling pathway	Glyma.08g023600	5	Komatsu et al. (2013), Yin et al. (2015)	2	Journal of Proteome Research
pathway	abscisic acid mediated signaling pathway	Glyma.08g024600	5	Komatsu et al. (2013), Yin et al. (2015)	2	Journal of Proteome Research
pathway	abscisic acid mediated signaling pathway	Glyma.06g244200	5	Komatsu et al. (2013), Yin et al. (2015)	2	Journal of Proteome Research
pathway	abscisic acid mediated signaling pathway	Glyma.06g248900	5	Komatsu et al. (2013), Yin et al. (2015)	2	Journal of Proteome Research
pathway	abscisic acid mediated signaling pathway	Glyma.08g033800	5	Komatsu et al. (2013), Yin et al. (2015)	2	Journal of Proteome Research
pathway	abscisic acid mediated signaling pathway	Glyma.08g034800	5	Komatsu et al. (2013), Yin et al. (2015)	2	Journal of Proteome Research
pathway	abscisic acid mediated signaling pathway	Glyma.07g101800	5	Komatsu et al. (2013), Yin et al. (2015)	2	Journal of Proteome Research
pathway	abscisic acid mediated signaling pathway	Glyma.07g113800	5	Komatsu et al. (2013), Yin et al. (2015)	2	Journal of Proteome Research
pathway	abscisic acid mediated signaling pathway	Glyma.07g114300	5	Komatsu et al. (2013), Yin et al. (2015)	2	Journal of Proteome Research
pathway	abscisic acid mediated signaling pathway	Glyma.07g268100	5	Komatsu et al. (2013), Yin et al. (2015)	2	Journal of Proteome Research
pathway	abscisic acid mediated signaling pathway	Glyma.07g268700	5	Komatsu et al. (2013), Yin et al. (2015)	2	Journal of Proteome Research
pathway	abscisic acid mediated signaling pathway	Glyma.07g270000	5	Komatsu et al. (2013), Yin et al. (2015)	2	Journal of Proteome Research
pathway	abscisic acid mediated signaling pathway	Glyma.08g002100	5	Komatsu et al. (2013), Yin et al. (2015)	2	Journal of Proteome Research
pathway	abscisic acid mediated signaling pathway	Glyma.08g017400	6	Komatsu et al. (2013), Yin et al. (2015)	2	Journal of Proteome Research
pathway	abscisic acid mediated signaling pathway	Glyma.08g018900	5	Komatsu et al. (2013), Yin et al. (2015)	2	Journal of Proteome Research
pathway	abscisic acid mediated signaling pathway	Glyma.08g019700	5	Komatsu et al. (2013), Yin et al. (2015)	2	Journal of Proteome Research
pathway	abscisic acid mediated signaling pathway	Glyma.08g052500	5	Komatsu et al. (2013), Yin et al. (2015)	2	Journal of Proteome Research
pathway	abscisic acid mediated signaling pathway	Glyma.07g052100	5	Komatsu et al. (2013), Yin et al. (2015)	2	Journal of Proteome Research
pathway	abscisic acid mediated signaling pathway	Glyma.07g055500	5	Komatsu et al. (2013), Yin et al. (2015)	2	Journal of Proteome Research
pathway	abscisic acid mediated signaling pathway	Glyma.07g056900	5	Komatsu et al. (2013), Yin et al. (2015)	2	Journal of Proteome Research
pathway	abscisic acid mediated signaling pathway	Glyma.07g060400	5	Komatsu et al. (2013), Yin et al. (2015)	2	Journal of Proteome Research
pathway	abscisic acid mediated signaling pathway	Glyma.07g066800	6	Komatsu et al. (2013), Yin et al. (2015)	2	Journal of Proteome Research
pathway	abscisic acid mediated signaling pathway	Glyma.07g235900	5	Komatsu et al. (2013), Yin et al. (2015)	2	Journal of Proteome Research
pathway	abscisic acid mediated signaling pathway	Glyma.08g127400	6	Komatsu et al. (2013), Yin et al. (2015)	2	Journal of Proteome Research
pathway	abscisic acid mediated signaling pathway	Glyma.08g128500	5	Komatsu et al. (2013), Yin et al. (2015)	2	Journal of Proteome Research
pathway	abscisic acid mediated signaling pathway	Glyma.08g133600	5	Komatsu et al. (2013), Yin et al. (2015)	2	Journal of Proteome Research
pathway	abscisic acid mediated signaling pathway	Glyma.07g192800	5	Komatsu et al. (2013), Yin et al. (2015)	2	Journal of Proteome Research
pathway	abscisic acid mediated signaling pathway	Glyma.07g194800	5	Komatsu et al. (2013), Yin et al. (2015)	2	Journal of Proteome Research
pathway	abscisic acid mediated signaling pathway	Glyma.07g206200	6	Komatsu et al. (2013), Yin et al. (2015)	2	Journal of Proteome Research
pathway	abscisic acid mediated signaling pathway	Glyma.07g209400	5	Komatsu et al. (2013), Yin et al. (2015)	2	Journal of Proteome Research
pathway	abscisic acid mediated signaling pathway	Glyma.07g213100	5	Komatsu et al. (2013), Yin et al. (2015)	2	Journal of Proteome Research
pathway	abscisic acid mediated signaling pathway	Glyma.07g228000	5	Komatsu et al. (2013), Yin et al. (2015)	2	Journal of Proteome Research
pathway	abscisic acid mediated signaling pathway	Glyma.08g086800	5	Komatsu et al. (2013), Yin et al. (2015)	2	Journal of Proteome Research
pathway	abscisic acid mediated signaling pathway	Glyma.08g099400	5	Komatsu et al. (2013), Yin et al. (2015)	2	Journal of Proteome Research
pathway	abscisic acid mediated signaling pathway	Glyma.08g106900	5	Komatsu et al. (2013), Yin et al. (2015)	2	Journal of Proteome Research
pathway	abscisic acid mediated signaling pathway	Glyma.08g316500	5	Komatsu et al. (2013), Yin et al. (2015)	2	Journal of Proteome Research
pathway	abscisic acid mediated signaling pathway	Glyma.08g271900	5	Komatsu et al. (2013), Yin et al. (2015)	2	Journal of Proteome Research
pathway	abscisic acid mediated signaling pathway	Glyma.08g272500	5	Komatsu et al. (2013), Yin et al. (2015)	2	Journal of Proteome Research
pathway	abscisic acid mediated signaling pathway	Glyma.09g064700	5	Komatsu et al. (2013), Yin et al. (2015)	2	Journal of Proteome Research
pathway	abscisic acid mediated signaling pathway	Glyma.09g066500	5	Komatsu et al. (2013), Yin et al. (2015)	2	Journal of Proteome Research
pathway	abscisic acid mediated signaling pathway	Glyma.09g066600	5	Komatsu et al. (2013), Yin et al. (2015)	2	Journal of Proteome Research
pathway	abscisic acid mediated signaling pathway	Glyma.09g069900	5	Komatsu et al. (2013), Yin et al. (2015)	2	Journal of Proteome Research
pathway	abscisic acid mediated signaling pathway	Glyma.08g059900	5	Komatsu et al. (2013), Yin et al. (2015)	2	Journal of Proteome Research
pathway	abscisic acid mediated signaling pathway	Glyma.08g078200	5	Komatsu et al. (2013), Yin et al. (2015)	2	Journal of Proteome Research
pathway	abscisic acid mediated signaling pathway	Glyma.08g078800	5	Komatsu et al. (2013), Yin et al. (2015)	2	Journal of Proteome Research
pathway	abscisic acid mediated signaling pathway	Glyma.08g078900	5	Komatsu et al. (2013), Yin et al. (2015)	2	Journal of Proteome Research
pathway	abscisic acid mediated signaling pathway	Glyma.08g079100	5	Komatsu et al. (2013), Yin et al. (2015)	2	Journal of Proteome Research
pathway	abscisic acid mediated signaling pathway	Glyma.08g079200	5	Komatsu et al. (2013), Yin et al. (2015)	2	Journal of Proteome Research
pathway	abscisic acid mediated signaling pathway	Glyma.08g081700	5	Komatsu et al. (2013), Yin et al. (2015)	2	Journal of Proteome Research
pathway	abscisic acid mediated signaling pathway	Glyma.08g081800	5	Komatsu et al. (2013), Yin et al. (2015)	2	Journal of Proteome Research
pathway	abscisic acid mediated signaling pathway	Glyma.09g071600	5	Komatsu et al. (2013), Yin et al. (2015)	2	Journal of Proteome Research
pathway	abscisic acid mediated signaling pathway	Glyma.09g074600	5	Komatsu et al. (2013), Yin et al. (2015)	2	Journal of Proteome Research
pathway	abscisic acid mediated signaling pathway	Glyma.08g218600	5	Komatsu et al. (2013), Yin et al. (2015)	2	Journal of Proteome Research
pathway	abscisic acid mediated signaling pathway	Glyma.08g223400	5	Komatsu et al. (2013), Yin et al. (2015)	2	Journal of Proteome Research
pathway	abscisic acid mediated signaling pathway	Glyma.08g227000	5	Komatsu et al. (2013), Yin et al. (2015)	2	Journal of Proteome Research
pathway	abscisic acid mediated signaling pathway	Glyma.08g240300	5	Komatsu et al. (2013), Yin et al. (2015)	2	Journal of Proteome Research
pathway	abscisic acid mediated signaling pathway	Glyma.08g240400	5	Komatsu et al. (2013), Yin et al. (2015)	2	Journal of Proteome Research
pathway	abscisic acid mediated signaling pathway	Glyma.08g246400	5	Komatsu et al. (2013), Yin et al. (2015)	2	Journal of Proteome Research
pathway	abscisic acid mediated signaling pathway	Glyma.09g086700	5	Komatsu et al. (2013), Yin et al. (2015)	2	Journal of Proteome Research
pathway	abscisic acid mediated signaling pathway	Glyma.09g089700	5	Komatsu et al. (2013), Yin et al. (2015)	2	Journal of Proteome Research
pathway	abscisic acid mediated signaling pathway	Glyma.09g030300	5	Komatsu et al. (2013), Yin et al. (2015)	2	Journal of Proteome Research
pathway	abscisic acid mediated signaling pathway	Glyma.09g041400	5	Komatsu et al. (2013), Yin et al. (2015)	2	Journal of Proteome Research
pathway	abscisic acid mediated signaling pathway	Glyma.09g209800	6	Komatsu et al. (2013), Yin et al. (2015)	2	Journal of Proteome Research
pathway	abscisic acid mediated signaling pathway	Glyma.08g187400	6	Komatsu et al. (2013), Yin et al. (2015)	2	Journal of Proteome Research
pathway	abscisic acid mediated signaling pathway	Glyma.09g002300	6	Komatsu et al. (2013), Yin et al. (2015)	2	Journal of Proteome Research
pathway	abscisic acid mediated signaling pathway	Glyma.09g015100	5	Komatsu et al. (2013), Yin et al. (2015)	2	Journal of Proteome Research
pathway	abscisic acid mediated signaling pathway	Glyma.09g025200	5	Komatsu et al. (2013), Yin et al. (2015)	2	Journal of Proteome Research
pathway	abscisic acid mediated signaling pathway	Glyma.09g177300	5	Komatsu et al. (2013), Yin et al. (2015)	2	Journal of Proteome Research
pathway	abscisic acid mediated signaling pathway	Glyma.09g204100	5	Komatsu et al. (2013), Yin et al. (2015)	2	Journal of Proteome Research
pathway	abscisic acid mediated signaling pathway	Glyma.09g204500	5	Komatsu et al. (2013), Yin et al. (2015)	2	Journal of Proteome Research
pathway	abscisic acid mediated signaling pathway	Glyma.09g207200	5	Komatsu et al. (2013), Yin et al. (2015)	2	Journal of Proteome Research
pathway	abscisic acid mediated signaling pathway	Glyma.09g242600	5	Komatsu et al. (2013), Yin et al. (2015)	2	Journal of Proteome Research
pathway	abscisic acid mediated signaling pathway	Glyma.10g068500	5	Komatsu et al. (2013), Yin et al. (2015)	2	Journal of Proteome Research
pathway	abscisic acid mediated signaling pathway	Glyma.10g071700	5	Komatsu et al. (2013), Yin et al. (2015)	2	Journal of Proteome Research
pathway	abscisic acid mediated signaling pathway	Glyma.09g139600	5	Komatsu et al. (2013), Yin et al. (2015)	2	Journal of Proteome Research
pathway	abscisic acid mediated signaling pathway	Glyma.09g151300	5	Komatsu et al. (2013), Yin et al. (2015)	2	Journal of Proteome Research
pathway	abscisic acid mediated signaling pathway	Glyma.09g161100	5	Komatsu et al. (2013), Yin et al. (2015)	2	Journal of Proteome Research
pathway	abscisic acid mediated signaling pathway	Glyma.09g162400	5	Komatsu et al. (2013), Yin et al. (2015)	2	Journal of Proteome Research
pathway	abscisic acid mediated signaling pathway	Glyma.10g082400	5	Komatsu et al. (2013), Yin et al. (2015)	2	Journal of Proteome Research
pathway	abscisic acid mediated signaling pathway	Glyma.10g082500	5	Komatsu et al. (2013), Yin et al. (2015)	2	Journal of Proteome Research
pathway	abscisic acid mediated signaling pathway	Glyma.10g030700	5	Komatsu et al. (2013), Yin et al. (2015)	2	Journal of Proteome Research
pathway	abscisic acid mediated signaling pathway	Glyma.10g030800	5	Komatsu et al. (2013), Yin et al. (2015)	2	Journal of Proteome Research
pathway	abscisic acid mediated signaling pathway	Glyma.10g212700	5	Komatsu et al. (2013), Yin et al. (2015)	2	Journal of Proteome Research
pathway	abscisic acid mediated signaling pathway	Glyma.09g106200	5	Komatsu et al. (2013), Yin et al. (2015)	2	Journal of Proteome Research
pathway	abscisic acid mediated signaling pathway	Glyma.09g106300	5	Komatsu et al. (2013), Yin et al. (2015)	2	Journal of Proteome Research
pathway	abscisic acid mediated signaling pathway	Glyma.09g106400	5	Komatsu et al. (2013), Yin et al. (2015)	2	Journal of Proteome Research
pathway	abscisic acid mediated signaling pathway	Glyma.09g106500	5	Komatsu et al. (2013), Yin et al. (2015)	2	Journal of Proteome Research
pathway	abscisic acid mediated signaling pathway	Glyma.09g106600	5	Komatsu et al. (2013), Yin et al. (2015)	2	Journal of Proteome Research
pathway	abscisic acid mediated signaling pathway	Glyma.09g106700	5	Komatsu et al. (2013), Yin et al. (2015)	2	Journal of Proteome Research
pathway	abscisic acid mediated signaling pathway	Glyma.09g106800	5	Komatsu et al. (2013), Yin et al. (2015)	2	Journal of Proteome Research
pathway	abscisic acid mediated signaling pathway	Glyma.09g106900	5	Komatsu et al. (2013), Yin et al. (2015)	2	Journal of Proteome Research
pathway	abscisic acid mediated signaling pathway	Glyma.09g115800	5	Komatsu et al. (2013), Yin et al. (2015)	2	Journal of Proteome Research
pathway	abscisic acid mediated signaling pathway	Glyma.09g281600	5	Komatsu et al. (2013), Yin et al. (2015)	2	Journal of Proteome Research
pathway	abscisic acid mediated signaling pathway	Glyma.10g006600	5	Komatsu et al. (2013), Yin et al. (2015)	2	Journal of Proteome Research
pathway	abscisic acid mediated signaling pathway	Glyma.10g008500	5	Komatsu et al. (2013), Yin et al. (2015)	2	Journal of Proteome Research
pathway	abscisic acid mediated signaling pathway	Glyma.10g010400	5	Komatsu et al. (2013), Yin et al. (2015)	2	Journal of Proteome Research
pathway	abscisic acid mediated signaling pathway	Glyma.10g022900	5	Komatsu et al. (2013), Yin et al. (2015)	2	Journal of Proteome Research
pathway	abscisic acid mediated signaling pathway	Glyma.10g025700	6	Komatsu et al. (2013), Yin et al. (2015)	2	Journal of Proteome Research
pathway	abscisic acid mediated signaling pathway	Glyma.10g236000	5	Komatsu et al. (2013), Yin et al. (2015)	2	Journal of Proteome Research
pathway	abscisic acid mediated signaling pathway	Glyma.10g180800	5	Komatsu et al. (2013), Yin et al. (2015)	2	Journal of Proteome Research
pathway	abscisic acid mediated signaling pathway	Glyma.10g195600	5	Komatsu et al. (2013), Yin et al. (2015)	2	Journal of Proteome Research
pathway	abscisic acid mediated signaling pathway	Glyma.10g195700	5	Komatsu et al. (2013), Yin et al. (2015)	2	Journal of Proteome Research
pathway	abscisic acid mediated signaling pathway	Glyma.11g058800	5	Komatsu et al. (2013), Yin et al. (2015)	2	Journal of Proteome Research
pathway	abscisic acid mediated signaling pathway	Glyma.09g250700	5	Komatsu et al. (2013), Yin et al. (2015)	2	Journal of Proteome Research
pathway	abscisic acid mediated signaling pathway	Glyma.09g254200	5	Komatsu et al. (2013), Yin et al. (2015)	2	Journal of Proteome Research
pathway	abscisic acid mediated signaling pathway	Glyma.09g256000	6	Komatsu et al. (2013), Yin et al. (2015)	2	Journal of Proteome Research
pathway	abscisic acid mediated signaling pathway	Glyma.09g263300	5	Komatsu et al. (2013), Yin et al. (2015)	2	Journal of Proteome Research
pathway	abscisic acid mediated signaling pathway	Glyma.09g273600	5	Komatsu et al. (2013), Yin et al. (2015)	2	Journal of Proteome Research
pathway	abscisic acid mediated signaling pathway	Glyma.09g276600	5	Komatsu et al. (2013), Yin et al. (2015)	2	Journal of Proteome Research
pathway	abscisic acid mediated signaling pathway	Glyma.11g067200	5	Komatsu et al. (2013), Yin et al. (2015)	2	Journal of Proteome Research
pathway	abscisic acid mediated signaling pathway	Glyma.10g137600	5	Komatsu et al. (2013), Yin et al. (2015)	2	Journal of Proteome Research
pathway	abscisic acid mediated signaling pathway	Glyma.10g165800	5	Komatsu et al. (2013), Yin et al. (2015)	2	Journal of Proteome Research
pathway	abscisic acid mediated signaling pathway	Glyma.10g167300	5	Komatsu et al. (2013), Yin et al. (2015)	2	Journal of Proteome Research
pathway	abscisic acid mediated signaling pathway	Glyma.10g170900	5	Komatsu et al. (2013), Yin et al. (2015)	2	Journal of Proteome Research
pathway	abscisic acid mediated signaling pathway	Glyma.11g020200	5	Komatsu et al. (2013), Yin et al. (2015)	2	Journal of Proteome Research
pathway	abscisic acid mediated signaling pathway	Glyma.11g020700	5	Komatsu et al. (2013), Yin et al. (2015)	2	Journal of Proteome Research
pathway	abscisic acid mediated signaling pathway	Glyma.11g021800	6	Komatsu et al. (2013), Yin et al. (2015)	2	Journal of Proteome Research
pathway	abscisic acid mediated signaling pathway	Glyma.11g036500	5	Komatsu et al. (2013), Yin et al. (2015)	2	Journal of Proteome Research
pathway	abscisic acid mediated signaling pathway	Glyma.11g037700	5	Komatsu et al. (2013), Yin et al. (2015)	2	Journal of Proteome Research
pathway	abscisic acid mediated signaling pathway	Glyma.11g038600	5	Komatsu et al. (2013), Yin et al. (2015)	2	Journal of Proteome Research
pathway	abscisic acid mediated signaling pathway	Glyma.11g038800	5	Komatsu et al. (2013), Yin et al. (2015)	2	Journal of Proteome Research
pathway	abscisic acid mediated signaling pathway	Glyma.11g039600	5	Komatsu et al. (2013), Yin et al. (2015)	2	Journal of Proteome Research
pathway	abscisic acid mediated signaling pathway	Glyma.11g041600	5	Komatsu et al. (2013), Yin et al. (2015)	2	Journal of Proteome Research
pathway	abscisic acid mediated signaling pathway	Glyma.11g079100	5	Komatsu et al. (2013), Yin et al. (2015)	2	Journal of Proteome Research
pathway	abscisic acid mediated signaling pathway	Glyma.11g185700	5	Komatsu et al. (2013), Yin et al. (2015)	2	Journal of Proteome Research
pathway	abscisic acid mediated signaling pathway	Glyma.11g187100	5	Komatsu et al. (2013), Yin et al. (2015)	2	Journal of Proteome Research
pathway	abscisic acid mediated signaling pathway	Glyma.10g103100	5	Komatsu et al. (2013), Yin et al. (2015)	2	Journal of Proteome Research
pathway	abscisic acid mediated signaling pathway	Glyma.10g108000	5	Komatsu et al. (2013), Yin et al. (2015)	2	Journal of Proteome Research
pathway	abscisic acid mediated signaling pathway	Glyma.11g157400	5	Komatsu et al. (2013), Yin et al. (2015)	2	Journal of Proteome Research
pathway	abscisic acid mediated signaling pathway	Glyma.11g165300	5	Komatsu et al. (2013), Yin et al. (2015)	2	Journal of Proteome Research
pathway	abscisic acid mediated signaling pathway	Glyma.11g170000	5	Komatsu et al. (2013), Yin et al. (2015)	2	Journal of Proteome Research
pathway	abscisic acid mediated signaling pathway	Glyma.11g170200	5	Komatsu et al. (2013), Yin et al. (2015)	2	Journal of Proteome Research
pathway	abscisic acid mediated signaling pathway	Glyma.11g171600	5	Komatsu et al. (2013), Yin et al. (2015)	2	Journal of Proteome Research
pathway	abscisic acid mediated signaling pathway	Glyma.11g174800	5	Komatsu et al. (2013), Yin et al. (2015)	2	Journal of Proteome Research
pathway	abscisic acid mediated signaling pathway	Glyma.11g180500	6	Komatsu et al. (2013), Yin et al. (2015)	2	Journal of Proteome Research
pathway	abscisic acid mediated signaling pathway	Glyma.11g181200	6	Komatsu et al. (2013), Yin et al. (2015)	2	Journal of Proteome Research
pathway	abscisic acid mediated signaling pathway	Glyma.11g212000	5	Komatsu et al. (2013), Yin et al. (2015)	2	Journal of Proteome Research
pathway	abscisic acid mediated signaling pathway	Glyma.12g063100	5	Komatsu et al. (2013), Yin et al. (2015)	2	Journal of Proteome Research
pathway	abscisic acid mediated signaling pathway	Glyma.10g270000	5	Komatsu et al. (2013), Yin et al. (2015)	2	Journal of Proteome Research
pathway	abscisic acid mediated signaling pathway	Glyma.10g275200	5	Komatsu et al. (2013), Yin et al. (2015)	2	Journal of Proteome Research
pathway	abscisic acid mediated signaling pathway	Glyma.12g073000	5	Komatsu et al. (2013), Yin et al. (2015)	2	Journal of Proteome Research
pathway	abscisic acid mediated signaling pathway	Glyma.12g076200	5	Komatsu et al. (2013), Yin et al. (2015)	2	Journal of Proteome Research
pathway	abscisic acid mediated signaling pathway	Glyma.11g118500	5	Komatsu et al. (2013), Yin et al. (2015)	2	Journal of Proteome Research
pathway	abscisic acid mediated signaling pathway	Glyma.11g121900	5	Komatsu et al. (2013), Yin et al. (2015)	2	Journal of Proteome Research
pathway	abscisic acid mediated signaling pathway	Glyma.11g139500	5	Komatsu et al. (2013), Yin et al. (2015)	2	Journal of Proteome Research
pathway	abscisic acid mediated signaling pathway	Glyma.11g145500	5	Komatsu et al. (2013), Yin et al. (2015)	2	Journal of Proteome Research
pathway	abscisic acid mediated signaling pathway	Glyma.12g087200	5	Komatsu et al. (2013), Yin et al. (2015)	2	Journal of Proteome Research
pathway	abscisic acid mediated signaling pathway	Glyma.12g043900	5	Komatsu et al. (2013), Yin et al. (2015)	2	Journal of Proteome Research
pathway	abscisic acid mediated signaling pathway	Glyma.12g056200	5	Komatsu et al. (2013), Yin et al. (2015)	2	Journal of Proteome Research
pathway	abscisic acid mediated signaling pathway	Glyma.12g207400	6	Komatsu et al. (2013), Yin et al. (2015)	2	Journal of Proteome Research
pathway	abscisic acid mediated signaling pathway	Glyma.12g218200	5	Komatsu et al. (2013), Yin et al. (2015)	2	Journal of Proteome Research
pathway	abscisic acid mediated signaling pathway	Glyma.12g221500	5	Komatsu et al. (2013), Yin et al. (2015)	2	Journal of Proteome Research
pathway	abscisic acid mediated signaling pathway	Glyma.12g186800	6	Komatsu et al. (2013), Yin et al. (2015)	2	Journal of Proteome Research
pathway	abscisic acid mediated signaling pathway	Glyma.12g187400	6	Komatsu et al. (2013), Yin et al. (2015)	2	Journal of Proteome Research
pathway	abscisic acid mediated signaling pathway	Glyma.12g199200	5	Komatsu et al. (2013), Yin et al. (2015)	2	Journal of Proteome Research
pathway	abscisic acid mediated signaling pathway	Glyma.12g199600	5	Komatsu et al. (2013), Yin et al. (2015)	2	Journal of Proteome Research
pathway	abscisic acid mediated signaling pathway	Glyma.11g222600	5	Komatsu et al. (2013), Yin et al. (2015)	2	Journal of Proteome Research
pathway	abscisic acid mediated signaling pathway	Glyma.11g230300	5	Komatsu et al. (2013), Yin et al. (2015)	2	Journal of Proteome Research
pathway	abscisic acid mediated signaling pathway	Glyma.11g230400	5	Komatsu et al. (2013), Yin et al. (2015)	2	Journal of Proteome Research
pathway	abscisic acid mediated signaling pathway	Glyma.11g230500	5	Komatsu et al. (2013), Yin et al. (2015)	2	Journal of Proteome Research
pathway	abscisic acid mediated signaling pathway	Glyma.11g230600	5	Komatsu et al. (2013), Yin et al. (2015)	2	Journal of Proteome Research
pathway	abscisic acid mediated signaling pathway	Glyma.11g233300	5	Komatsu et al. (2013), Yin et al. (2015)	2	Journal of Proteome Research
pathway	abscisic acid mediated signaling pathway	Glyma.11g242200	5	Komatsu et al. (2013), Yin et al. (2015)	2	Journal of Proteome Research
pathway	abscisic acid mediated signaling pathway	Glyma.11g245800	5	Komatsu et al. (2013), Yin et al. (2015)	2	Journal of Proteome Research
pathway	abscisic acid mediated signaling pathway	Glyma.12g149100	5	Komatsu et al. (2013), Yin et al. (2015)	2	Journal of Proteome Research
pathway	abscisic acid mediated signaling pathway	Glyma.12g161900	5	Komatsu et al. (2013), Yin et al. (2015)	2	Journal of Proteome Research
pathway	abscisic acid mediated signaling pathway	Glyma.13g083300	5	Komatsu et al. (2013), Yin et al. (2015)	2	Journal of Proteome Research
pathway	abscisic acid mediated signaling pathway	Glyma.13g084100	5	Komatsu et al. (2013), Yin et al. (2015)	2	Journal of Proteome Research
pathway	abscisic acid mediated signaling pathway	Glyma.13g085300	5	Komatsu et al. (2013), Yin et al. (2015)	2	Journal of Proteome Research
pathway	abscisic acid mediated signaling pathway	Glyma.13g106800	5	Komatsu et al. (2013), Yin et al. (2015)	2	Journal of Proteome Research
pathway	abscisic acid mediated signaling pathway	Glyma.13g106900	5	Komatsu et al. (2013), Yin et al. (2015)	2	Journal of Proteome Research
pathway	abscisic acid mediated signaling pathway	Glyma.13g109700	5	Komatsu et al. (2013), Yin et al. (2015)	2	Journal of Proteome Research
pathway	abscisic acid mediated signaling pathway	Glyma.13g109800	5	Komatsu et al. (2013), Yin et al. (2015)	2	Journal of Proteome Research
pathway	abscisic acid mediated signaling pathway	Glyma.13g110700	5	Komatsu et al. (2013), Yin et al. (2015)	2	Journal of Proteome Research
pathway	abscisic acid mediated signaling pathway	Glyma.13g112000	5	Komatsu et al. (2013), Yin et al. (2015)	2	Journal of Proteome Research
pathway	abscisic acid mediated signaling pathway	Glyma.12g106400	5	Komatsu et al. (2013), Yin et al. (2015)	2	Journal of Proteome Research
pathway	abscisic acid mediated signaling pathway	Glyma.12g119200	6	Komatsu et al. (2013), Yin et al. (2015)	2	Journal of Proteome Research
pathway	abscisic acid mediated signaling pathway	Glyma.13g047300	5	Komatsu et al. (2013), Yin et al. (2015)	2	Journal of Proteome Research
pathway	abscisic acid mediated signaling pathway	Glyma.13g060400	5	Komatsu et al. (2013), Yin et al. (2015)	2	Journal of Proteome Research
pathway	abscisic acid mediated signaling pathway	Glyma.13g069200	5	Komatsu et al. (2013), Yin et al. (2015)	2	Journal of Proteome Research
pathway	abscisic acid mediated signaling pathway	Glyma.13g069500	5	Komatsu et al. (2013), Yin et al. (2015)	2	Journal of Proteome Research
pathway	abscisic acid mediated signaling pathway	Glyma.13g075000	5	Komatsu et al. (2013), Yin et al. (2015)	2	Journal of Proteome Research
pathway	abscisic acid mediated signaling pathway	Glyma.13g279900	5	Komatsu et al. (2013), Yin et al. (2015)	2	Journal of Proteome Research
pathway	abscisic acid mediated signaling pathway	Glyma.13g282100	5	Komatsu et al. (2013), Yin et al. (2015)	2	Journal of Proteome Research
pathway	abscisic acid mediated signaling pathway	Glyma.13g282900	6	Komatsu et al. (2013), Yin et al. (2015)	2	Journal of Proteome Research
pathway	abscisic acid mediated signaling pathway	Glyma.13g283600	6	Komatsu et al. (2013), Yin et al. (2015)	2	Journal of Proteome Research
pathway	abscisic acid mediated signaling pathway	Glyma.13g223400	5	Komatsu et al. (2013), Yin et al. (2015)	2	Journal of Proteome Research
pathway	abscisic acid mediated signaling pathway	Glyma.13g233900	5	Komatsu et al. (2013), Yin et al. (2015)	2	Journal of Proteome Research
pathway	abscisic acid mediated signaling pathway	Glyma.13g234500	6	Komatsu et al. (2013), Yin et al. (2015)	2	Journal of Proteome Research
pathway	abscisic acid mediated signaling pathway	Glyma.13g241400	5	Komatsu et al. (2013), Yin et al. (2015)	2	Journal of Proteome Research
pathway	abscisic acid mediated signaling pathway	Glyma.13g247200	5	Komatsu et al. (2013), Yin et al. (2015)	2	Journal of Proteome Research
pathway	abscisic acid mediated signaling pathway	Glyma.14g023500	5	Komatsu et al. (2013), Yin et al. (2015)	2	Journal of Proteome Research
pathway	abscisic acid mediated signaling pathway	Glyma.13g003200	5	Komatsu et al. (2013), Yin et al. (2015)	2	Journal of Proteome Research
pathway	abscisic acid mediated signaling pathway	Glyma.13g031800	6	Komatsu et al. (2013), Yin et al. (2015)	2	Journal of Proteome Research
pathway	abscisic acid mediated signaling pathway	Glyma.13g032000	6	Komatsu et al. (2013), Yin et al. (2015)	2	Journal of Proteome Research
pathway	abscisic acid mediated signaling pathway	Glyma.13g032100	6	Komatsu et al. (2013), Yin et al. (2015)	2	Journal of Proteome Research
pathway	abscisic acid mediated signaling pathway	Glyma.13g041800	5	Komatsu et al. (2013), Yin et al. (2015)	2	Journal of Proteome Research
pathway	abscisic acid mediated signaling pathway	Glyma.13g181700	5	Komatsu et al. (2013), Yin et al. (2015)	2	Journal of Proteome Research
pathway	abscisic acid mediated signaling pathway	Glyma.13g183600	5	Komatsu et al. (2013), Yin et al. (2015)	2	Journal of Proteome Research
pathway	abscisic acid mediated signaling pathway	Glyma.13g195200	5	Komatsu et al. (2013), Yin et al. (2015)	2	Journal of Proteome Research
pathway	abscisic acid mediated signaling pathway	Glyma.14g037000	6	Komatsu et al. (2013), Yin et al. (2015)	2	Journal of Proteome Research
pathway	abscisic acid mediated signaling pathway	Glyma.14g040200	5	Komatsu et al. (2013), Yin et al. (2015)	2	Journal of Proteome Research
pathway	abscisic acid mediated signaling pathway	Glyma.13g361800	5	Komatsu et al. (2013), Yin et al. (2015)	2	Journal of Proteome Research
pathway	abscisic acid mediated signaling pathway	Glyma.13g361900	5	Komatsu et al. (2013), Yin et al. (2015)	2	Journal of Proteome Research
pathway	abscisic acid mediated signaling pathway	Glyma.13g362000	5	Komatsu et al. (2013), Yin et al. (2015)	2	Journal of Proteome Research
pathway	abscisic acid mediated signaling pathway	Glyma.13g370100	5	Komatsu et al. (2013), Yin et al. (2015)	2	Journal of Proteome Research
pathway	abscisic acid mediated signaling pathway	Glyma.14g000800	5	Komatsu et al. (2013), Yin et al. (2015)	2	Journal of Proteome Research
pathway	abscisic acid mediated signaling pathway	Glyma.14g164600	5	Komatsu et al. (2013), Yin et al. (2015)	2	Journal of Proteome Research
pathway	abscisic acid mediated signaling pathway	Glyma.14g165700	5	Komatsu et al. (2013), Yin et al. (2015)	2	Journal of Proteome Research
pathway	abscisic acid mediated signaling pathway	Glyma.14g166000	5	Komatsu et al. (2013), Yin et al. (2015)	2	Journal of Proteome Research
pathway	abscisic acid mediated signaling pathway	Glyma.14g167100	5	Komatsu et al. (2013), Yin et al. (2015)	2	Journal of Proteome Research
pathway	abscisic acid mediated signaling pathway	Glyma.13g153200	5	Komatsu et al. (2013), Yin et al. (2015)	2	Journal of Proteome Research
pathway	abscisic acid mediated signaling pathway	Glyma.13g174100	6	Komatsu et al. (2013), Yin et al. (2015)	2	Journal of Proteome Research
pathway	abscisic acid mediated signaling pathway	Glyma.14g174000	5	Komatsu et al. (2013), Yin et al. (2015)	2	Journal of Proteome Research
pathway	abscisic acid mediated signaling pathway	Glyma.13g325200	5	Komatsu et al. (2013), Yin et al. (2015)	2	Journal of Proteome Research
pathway	abscisic acid mediated signaling pathway	Glyma.13g342500	5	Komatsu et al. (2013), Yin et al. (2015)	2	Journal of Proteome Research
pathway	abscisic acid mediated signaling pathway	Glyma.14g188100	5	Komatsu et al. (2013), Yin et al. (2015)	2	Journal of Proteome Research
pathway	abscisic acid mediated signaling pathway	Glyma.14g124100	5	Komatsu et al. (2013), Yin et al. (2015)	2	Journal of Proteome Research
pathway	abscisic acid mediated signaling pathway	Glyma.14g127800	5	Komatsu et al. (2013), Yin et al. (2015)	2	Journal of Proteome Research
pathway	abscisic acid mediated signaling pathway	Glyma.14g144300	5	Komatsu et al. (2013), Yin et al. (2015)	2	Journal of Proteome Research
pathway	abscisic acid mediated signaling pathway	Glyma.14g195200	5	Komatsu et al. (2013), Yin et al. (2015)	2	Journal of Proteome Research
pathway	abscisic acid mediated signaling pathway	Glyma.14g195300	5	Komatsu et al. (2013), Yin et al. (2015)	2	Journal of Proteome Research
pathway	abscisic acid mediated signaling pathway	Glyma.15g072000	5	Komatsu et al. (2013), Yin et al. (2015)	2	Journal of Proteome Research
pathway	abscisic acid mediated signaling pathway	Glyma.15g078600	6	Komatsu et al. (2013), Yin et al. (2015)	2	Journal of Proteome Research
pathway	abscisic acid mediated signaling pathway	Glyma.13g293700	6	Komatsu et al. (2013), Yin et al. (2015)	2	Journal of Proteome Research
pathway	abscisic acid mediated signaling pathway	Glyma.13g302400	5	Komatsu et al. (2013), Yin et al. (2015)	2	Journal of Proteome Research
pathway	abscisic acid mediated signaling pathway	Glyma.13g303900	6	Komatsu et al. (2013), Yin et al. (2015)	2	Journal of Proteome Research
pathway	abscisic acid mediated signaling pathway	Glyma.13g314100	6	Komatsu et al. (2013), Yin et al. (2015)	2	Journal of Proteome Research
pathway	abscisic acid mediated signaling pathway	Glyma.13g314700	6	Komatsu et al. (2013), Yin et al. (2015)	2	Journal of Proteome Research
pathway	abscisic acid mediated signaling pathway	Glyma.13g317000	5	Komatsu et al. (2013), Yin et al. (2015)	2	Journal of Proteome Research
pathway	abscisic acid mediated signaling pathway	Glyma.15g088500	5	Komatsu et al. (2013), Yin et al. (2015)	2	Journal of Proteome Research
pathway	abscisic acid mediated signaling pathway	Glyma.14g088300	5	Komatsu et al. (2013), Yin et al. (2015)	2	Journal of Proteome Research
pathway	abscisic acid mediated signaling pathway	Glyma.14g093700	5	Komatsu et al. (2013), Yin et al. (2015)	2	Journal of Proteome Research
pathway	abscisic acid mediated signaling pathway	Glyma.14g098000	5	Komatsu et al. (2013), Yin et al. (2015)	2	Journal of Proteome Research
pathway	abscisic acid mediated signaling pathway	Glyma.14g102900	5	Komatsu et al. (2013), Yin et al. (2015)	2	Journal of Proteome Research
pathway	abscisic acid mediated signaling pathway	Glyma.14g103100	5	Komatsu et al. (2013), Yin et al. (2015)	2	Journal of Proteome Research
pathway	abscisic acid mediated signaling pathway	Glyma.14g107200	5	Komatsu et al. (2013), Yin et al. (2015)	2	Journal of Proteome Research
pathway	abscisic acid mediated signaling pathway	Glyma.14g107300	5	Komatsu et al. (2013), Yin et al. (2015)	2	Journal of Proteome Research
pathway	abscisic acid mediated signaling pathway	Glyma.14g114700	5	Komatsu et al. (2013), Yin et al. (2015)	2	Journal of Proteome Research
pathway	abscisic acid mediated signaling pathway	Glyma.15g045600	6	Komatsu et al. (2013), Yin et al. (2015)	2	Journal of Proteome Research
pathway	abscisic acid mediated signaling pathway	Glyma.15g048500	5	Komatsu et al. (2013), Yin et al. (2015)	2	Journal of Proteome Research
pathway	abscisic acid mediated signaling pathway	Glyma.15g048600	5	Komatsu et al. (2013), Yin et al. (2015)	2	Journal of Proteome Research
pathway	abscisic acid mediated signaling pathway	Glyma.15g066800	5	Komatsu et al. (2013), Yin et al. (2015)	2	Journal of Proteome Research
pathway	abscisic acid mediated signaling pathway	Glyma.15g222400	5	Komatsu et al. (2013), Yin et al. (2015)	2	Journal of Proteome Research
pathway	abscisic acid mediated signaling pathway	Glyma.14g056300	5	Komatsu et al. (2013), Yin et al. (2015)	2	Journal of Proteome Research
pathway	abscisic acid mediated signaling pathway	Glyma.14g057900	5	Komatsu et al. (2013), Yin et al. (2015)	2	Journal of Proteome Research
pathway	abscisic acid mediated signaling pathway	Glyma.14g059100	5	Komatsu et al. (2013), Yin et al. (2015)	2	Journal of Proteome Research
pathway	abscisic acid mediated signaling pathway	Glyma.14g066400	5	Komatsu et al. (2013), Yin et al. (2015)	2	Journal of Proteome Research
pathway	abscisic acid mediated signaling pathway	Glyma.14g072300	5	Komatsu et al. (2013), Yin et al. (2015)	2	Journal of Proteome Research
pathway	abscisic acid mediated signaling pathway	Glyma.15g232900	5	Komatsu et al. (2013), Yin et al. (2015)	2	Journal of Proteome Research
pathway	abscisic acid mediated signaling pathway	Glyma.15g233000	5	Komatsu et al. (2013), Yin et al. (2015)	2	Journal of Proteome Research
pathway	abscisic acid mediated signaling pathway	Glyma.15g233600	5	Komatsu et al. (2013), Yin et al. (2015)	2	Journal of Proteome Research
pathway	abscisic acid mediated signaling pathway	Glyma.15g240400	5	Komatsu et al. (2013), Yin et al. (2015)	2	Journal of Proteome Research
pathway	abscisic acid mediated signaling pathway	Glyma.15g011800	5	Komatsu et al. (2013), Yin et al. (2015)	2	Journal of Proteome Research
pathway	abscisic acid mediated signaling pathway	Glyma.15g011900	5	Komatsu et al. (2013), Yin et al. (2015)	2	Journal of Proteome Research
pathway	abscisic acid mediated signaling pathway	Glyma.15g012000	5	Komatsu et al. (2013), Yin et al. (2015)	2	Journal of Proteome Research
pathway	abscisic acid mediated signaling pathway	Glyma.15g031800	5	Komatsu et al. (2013), Yin et al. (2015)	2	Journal of Proteome Research
pathway	abscisic acid mediated signaling pathway	Glyma.15g179600	5	Komatsu et al. (2013), Yin et al. (2015)	2	Journal of Proteome Research
pathway	abscisic acid mediated signaling pathway	Glyma.15g184500	5	Komatsu et al. (2013), Yin et al. (2015)	2	Journal of Proteome Research
pathway	abscisic acid mediated signaling pathway	Glyma.15g197300	5	Komatsu et al. (2013), Yin et al. (2015)	2	Journal of Proteome Research
pathway	abscisic acid mediated signaling pathway	Glyma.15g209200	5	Komatsu et al. (2013), Yin et al. (2015)	2	Journal of Proteome Research
pathway	abscisic acid mediated signaling pathway	Glyma.15g209300	5	Komatsu et al. (2013), Yin et al. (2015)	2	Journal of Proteome Research
pathway	abscisic acid mediated signaling pathway	Glyma.14g198200	5	Komatsu et al. (2013), Yin et al. (2015)	2	Journal of Proteome Research
pathway	abscisic acid mediated signaling pathway	Glyma.14g198400	5	Komatsu et al. (2013), Yin et al. (2015)	2	Journal of Proteome Research
pathway	abscisic acid mediated signaling pathway	Glyma.14g198500	5	Komatsu et al. (2013), Yin et al. (2015)	2	Journal of Proteome Research
pathway	abscisic acid mediated signaling pathway	Glyma.14g199100	5	Komatsu et al. (2013), Yin et al. (2015)	2	Journal of Proteome Research
pathway	abscisic acid mediated signaling pathway	Glyma.14g199200	5	Komatsu et al. (2013), Yin et al. (2015)	2	Journal of Proteome Research
pathway	abscisic acid mediated signaling pathway	Glyma.14g199600	5	Komatsu et al. (2013), Yin et al. (2015)	2	Journal of Proteome Research
pathway	abscisic acid mediated signaling pathway	Glyma.14g199700	5	Komatsu et al. (2013), Yin et al. (2015)	2	Journal of Proteome Research
pathway	abscisic acid mediated signaling pathway	Glyma.14g203000	5	Komatsu et al. (2013), Yin et al. (2015)	2	Journal of Proteome Research
pathway	abscisic acid mediated signaling pathway	Glyma.15g001500	5	Komatsu et al. (2013), Yin et al. (2015)	2	Journal of Proteome Research
pathway	abscisic acid mediated signaling pathway	Glyma.15g003300	5	Komatsu et al. (2013), Yin et al. (2015)	2	Journal of Proteome Research
pathway	abscisic acid mediated signaling pathway	Glyma.15g152100	5	Komatsu et al. (2013), Yin et al. (2015)	2	Journal of Proteome Research
pathway	abscisic acid mediated signaling pathway	Glyma.15g172500	5	Komatsu et al. (2013), Yin et al. (2015)	2	Journal of Proteome Research
pathway	abscisic acid mediated signaling pathway	Glyma.15g172600	5	Komatsu et al. (2013), Yin et al. (2015)	2	Journal of Proteome Research
pathway	abscisic acid mediated signaling pathway	Glyma.15g177900	5	Komatsu et al. (2013), Yin et al. (2015)	2	Journal of Proteome Research
pathway	abscisic acid mediated signaling pathway	Glyma.16g059300	5	Komatsu et al. (2013), Yin et al. (2015)	2	Journal of Proteome Research
pathway	abscisic acid mediated signaling pathway	Glyma.16g078800	5	Komatsu et al. (2013), Yin et al. (2015)	2	Journal of Proteome Research
pathway	abscisic acid mediated signaling pathway	Glyma.16g078900	5	Komatsu et al. (2013), Yin et al. (2015)	2	Journal of Proteome Research
pathway	abscisic acid mediated signaling pathway	Glyma.16g079000	5	Komatsu et al. (2013), Yin et al. (2015)	2	Journal of Proteome Research
pathway	abscisic acid mediated signaling pathway	Glyma.16g085100	5	Komatsu et al. (2013), Yin et al. (2015)	2	Journal of Proteome Research
pathway	abscisic acid mediated signaling pathway	Glyma.16g085300	5	Komatsu et al. (2013), Yin et al. (2015)	2	Journal of Proteome Research
pathway	abscisic acid mediated signaling pathway	Glyma.15g120800	5	Komatsu et al. (2013), Yin et al. (2015)	2	Journal of Proteome Research
pathway	abscisic acid mediated signaling pathway	Glyma.15g131300	5	Komatsu et al. (2013), Yin et al. (2015)	2	Journal of Proteome Research
pathway	abscisic acid mediated signaling pathway	Glyma.15g131400	5	Komatsu et al. (2013), Yin et al. (2015)	2	Journal of Proteome Research
pathway	abscisic acid mediated signaling pathway	Glyma.15g136000	5	Komatsu et al. (2013), Yin et al. (2015)	2	Journal of Proteome Research
pathway	abscisic acid mediated signaling pathway	Glyma.16g021000	5	Komatsu et al. (2013), Yin et al. (2015)	2	Journal of Proteome Research
pathway	abscisic acid mediated signaling pathway	Glyma.16g024200	5	Komatsu et al. (2013), Yin et al. (2015)	2	Journal of Proteome Research
pathway	abscisic acid mediated signaling pathway	Glyma.16g025900	5	Komatsu et al. (2013), Yin et al. (2015)	2	Journal of Proteome Research
pathway	abscisic acid mediated signaling pathway	Glyma.16g029000	5	Komatsu et al. (2013), Yin et al. (2015)	2	Journal of Proteome Research
pathway	abscisic acid mediated signaling pathway	Glyma.16g032900	6	Komatsu et al. (2013), Yin et al. (2015)	2	Journal of Proteome Research
pathway	abscisic acid mediated signaling pathway	Glyma.17g041300	5	Komatsu et al. (2013), Yin et al. (2015)	2	Journal of Proteome Research
pathway	abscisic acid mediated signaling pathway	Glyma.16g210500	5	Komatsu et al. (2013), Yin et al. (2015)	2	Journal of Proteome Research
pathway	abscisic acid mediated signaling pathway	Glyma.16g212000	5	Komatsu et al. (2013), Yin et al. (2015)	2	Journal of Proteome Research
pathway	abscisic acid mediated signaling pathway	Glyma.16g214400	5	Komatsu et al. (2013), Yin et al. (2015)	2	Journal of Proteome Research
pathway	abscisic acid mediated signaling pathway	Glyma.17g005100	5	Komatsu et al. (2013), Yin et al. (2015)	2	Journal of Proteome Research
pathway	abscisic acid mediated signaling pathway	Glyma.17g005600	5	Komatsu et al. (2013), Yin et al. (2015)	2	Journal of Proteome Research
pathway	abscisic acid mediated signaling pathway	Glyma.17g148800	5	Komatsu et al. (2013), Yin et al. (2015)	2	Journal of Proteome Research
pathway	abscisic acid mediated signaling pathway	Glyma.17g149000	5	Komatsu et al. (2013), Yin et al. (2015)	2	Journal of Proteome Research
pathway	abscisic acid mediated signaling pathway	Glyma.17g153000	5	Komatsu et al. (2013), Yin et al. (2015)	2	Journal of Proteome Research
pathway	abscisic acid mediated signaling pathway	Glyma.16g185900	5	Komatsu et al. (2013), Yin et al. (2015)	2	Journal of Proteome Research
pathway	abscisic acid mediated signaling pathway	Glyma.16g187300	5	Komatsu et al. (2013), Yin et al. (2015)	2	Journal of Proteome Research
pathway	abscisic acid mediated signaling pathway	Glyma.16g193200	5	Komatsu et al. (2013), Yin et al. (2015)	2	Journal of Proteome Research
pathway	abscisic acid mediated signaling pathway	Glyma.17g178800	5	Komatsu et al. (2013), Yin et al. (2015)	2	Journal of Proteome Research
pathway	abscisic acid mediated signaling pathway	Glyma.17g126400	5	Komatsu et al. (2013), Yin et al. (2015)	2	Journal of Proteome Research
pathway	abscisic acid mediated signaling pathway	Glyma.17g128900	5	Komatsu et al. (2013), Yin et al. (2015)	2	Journal of Proteome Research
pathway	abscisic acid mediated signaling pathway	Glyma.17g145400	5	Komatsu et al. (2013), Yin et al. (2015)	2	Journal of Proteome Research
pathway	abscisic acid mediated signaling pathway	Glyma.17g146500	5	Komatsu et al. (2013), Yin et al. (2015)	2	Journal of Proteome Research
pathway	abscisic acid mediated signaling pathway	Glyma.17g181400	5	Komatsu et al. (2013), Yin et al. (2015)	2	Journal of Proteome Research
pathway	abscisic acid mediated signaling pathway	Glyma.18g028800	5	Komatsu et al. (2013), Yin et al. (2015)	2	Journal of Proteome Research
pathway	abscisic acid mediated signaling pathway	Glyma.18g028900	5	Komatsu et al. (2013), Yin et al. (2015)	2	Journal of Proteome Research
pathway	abscisic acid mediated signaling pathway	Glyma.18g035000	5	Komatsu et al. (2013), Yin et al. (2015)	2	Journal of Proteome Research
pathway	abscisic acid mediated signaling pathway	Glyma.16g125700	5	Komatsu et al. (2013), Yin et al. (2015)	2	Journal of Proteome Research
pathway	abscisic acid mediated signaling pathway	Glyma.16g140700	5	Komatsu et al. (2013), Yin et al. (2015)	2	Journal of Proteome Research
pathway	abscisic acid mediated signaling pathway	Glyma.17g078300	5	Komatsu et al. (2013), Yin et al. (2015)	2	Journal of Proteome Research
pathway	abscisic acid mediated signaling pathway	Glyma.17g079000	5	Komatsu et al. (2013), Yin et al. (2015)	2	Journal of Proteome Research
pathway	abscisic acid mediated signaling pathway	Glyma.17g090400	5	Komatsu et al. (2013), Yin et al. (2015)	2	Journal of Proteome Research
pathway	abscisic acid mediated signaling pathway	Glyma.17g092100	5	Komatsu et al. (2013), Yin et al. (2015)	2	Journal of Proteome Research
pathway	abscisic acid mediated signaling pathway	Glyma.17g094700	5	Komatsu et al. (2013), Yin et al. (2015)	2	Journal of Proteome Research
pathway	abscisic acid mediated signaling pathway	Glyma.17g096000	5	Komatsu et al. (2013), Yin et al. (2015)	2	Journal of Proteome Research
pathway	abscisic acid mediated signaling pathway	Glyma.18g011400	5	Komatsu et al. (2013), Yin et al. (2015)	2	Journal of Proteome Research
pathway	abscisic acid mediated signaling pathway	Glyma.18g014900	5	Komatsu et al. (2013), Yin et al. (2015)	2	Journal of Proteome Research
pathway	abscisic acid mediated signaling pathway	Glyma.18g026700	5	Komatsu et al. (2013), Yin et al. (2015)	2	Journal of Proteome Research
pathway	abscisic acid mediated signaling pathway	Glyma.18g026800	5	Komatsu et al. (2013), Yin et al. (2015)	2	Journal of Proteome Research
pathway	abscisic acid mediated signaling pathway	Glyma.18g026900	5	Komatsu et al. (2013), Yin et al. (2015)	2	Journal of Proteome Research
pathway	abscisic acid mediated signaling pathway	Glyma.18g054600	5	Komatsu et al. (2013), Yin et al. (2015)	2	Journal of Proteome Research
pathway	abscisic acid mediated signaling pathway	Glyma.18g058400	5	Komatsu et al. (2013), Yin et al. (2015)	2	Journal of Proteome Research
pathway	abscisic acid mediated signaling pathway	Glyma.18g180400	5	Komatsu et al. (2013), Yin et al. (2015)	2	Journal of Proteome Research
pathway	abscisic acid mediated signaling pathway	Glyma.17g047700	5	Komatsu et al. (2013), Yin et al. (2015)	2	Journal of Proteome Research
pathway	abscisic acid mediated signaling pathway	Glyma.17g048900	5	Komatsu et al. (2013), Yin et al. (2015)	2	Journal of Proteome Research
pathway	abscisic acid mediated signaling pathway	Glyma.17g049900	5	Komatsu et al. (2013), Yin et al. (2015)	2	Journal of Proteome Research
pathway	abscisic acid mediated signaling pathway	Glyma.17g050000	5	Komatsu et al. (2013), Yin et al. (2015)	2	Journal of Proteome Research
pathway	abscisic acid mediated signaling pathway	Glyma.17g052400	5	Komatsu et al. (2013), Yin et al. (2015)	2	Journal of Proteome Research
pathway	abscisic acid mediated signaling pathway	Glyma.17g222500	5	Komatsu et al. (2013), Yin et al. (2015)	2	Journal of Proteome Research
pathway	abscisic acid mediated signaling pathway	Glyma.17g226700	5	Komatsu et al. (2013), Yin et al. (2015)	2	Journal of Proteome Research
pathway	abscisic acid mediated signaling pathway	Glyma.17g229900	5	Komatsu et al. (2013), Yin et al. (2015)	2	Journal of Proteome Research
pathway	abscisic acid mediated signaling pathway	Glyma.17g236200	5	Komatsu et al. (2013), Yin et al. (2015)	2	Journal of Proteome Research
pathway	abscisic acid mediated signaling pathway	Glyma.17g240200	5	Komatsu et al. (2013), Yin et al. (2015)	2	Journal of Proteome Research
pathway	abscisic acid mediated signaling pathway	Glyma.17g252700	5	Komatsu et al. (2013), Yin et al. (2015)	2	Journal of Proteome Research
pathway	abscisic acid mediated signaling pathway	Glyma.18g204800	5	Komatsu et al. (2013), Yin et al. (2015)	2	Journal of Proteome Research
pathway	abscisic acid mediated signaling pathway	Glyma.18g205000	5	Komatsu et al. (2013), Yin et al. (2015)	2	Journal of Proteome Research
pathway	abscisic acid mediated signaling pathway	Glyma.18g166300	5	Komatsu et al. (2013), Yin et al. (2015)	2	Journal of Proteome Research
pathway	abscisic acid mediated signaling pathway	Glyma.18g206000	5	Komatsu et al. (2013), Yin et al. (2015)	2	Journal of Proteome Research
pathway	abscisic acid mediated signaling pathway	Glyma.19g013700	5	Komatsu et al. (2013), Yin et al. (2015)	2	Journal of Proteome Research
pathway	abscisic acid mediated signaling pathway	Glyma.17g206100	5	Komatsu et al. (2013), Yin et al. (2015)	2	Journal of Proteome Research
pathway	abscisic acid mediated signaling pathway	Glyma.17g206300	5	Komatsu et al. (2013), Yin et al. (2015)	2	Journal of Proteome Research
pathway	abscisic acid mediated signaling pathway	Glyma.17g209000	5	Komatsu et al. (2013), Yin et al. (2015)	2	Journal of Proteome Research
pathway	abscisic acid mediated signaling pathway	Glyma.17g219100	5	Komatsu et al. (2013), Yin et al. (2015)	2	Journal of Proteome Research
pathway	abscisic acid mediated signaling pathway	Glyma.17g219200	5	Komatsu et al. (2013), Yin et al. (2015)	2	Journal of Proteome Research
pathway	abscisic acid mediated signaling pathway	Glyma.17g219300	5	Komatsu et al. (2013), Yin et al. (2015)	2	Journal of Proteome Research
pathway	abscisic acid mediated signaling pathway	Glyma.17g222300	5	Komatsu et al. (2013), Yin et al. (2015)	2	Journal of Proteome Research
pathway	abscisic acid mediated signaling pathway	Glyma.19g026100	5	Komatsu et al. (2013), Yin et al. (2015)	2	Journal of Proteome Research
pathway	abscisic acid mediated signaling pathway	Glyma.19g169200	5	Komatsu et al. (2013), Yin et al. (2015)	2	Journal of Proteome Research
pathway	abscisic acid mediated signaling pathway	Glyma.18g060900	5	Komatsu et al. (2013), Yin et al. (2015)	2	Journal of Proteome Research
pathway	abscisic acid mediated signaling pathway	Glyma.18g061000	5	Komatsu et al. (2013), Yin et al. (2015)	2	Journal of Proteome Research
pathway	abscisic acid mediated signaling pathway	Glyma.18g062500	5	Komatsu et al. (2013), Yin et al. (2015)	2	Journal of Proteome Research
pathway	abscisic acid mediated signaling pathway	Glyma.18g069300	5	Komatsu et al. (2013), Yin et al. (2015)	2	Journal of Proteome Research
pathway	abscisic acid mediated signaling pathway	Glyma.18g096500	5	Komatsu et al. (2013), Yin et al. (2015)	2	Journal of Proteome Research
pathway	abscisic acid mediated signaling pathway	Glyma.19g169300	5	Komatsu et al. (2013), Yin et al. (2015)	2	Journal of Proteome Research
pathway	abscisic acid mediated signaling pathway	Glyma.19g169400	5	Komatsu et al. (2013), Yin et al. (2015)	2	Journal of Proteome Research
pathway	abscisic acid mediated signaling pathway	Glyma.18g252200	5	Komatsu et al. (2013), Yin et al. (2015)	2	Journal of Proteome Research
pathway	abscisic acid mediated signaling pathway	Glyma.18g252300	5	Komatsu et al. (2013), Yin et al. (2015)	2	Journal of Proteome Research
pathway	abscisic acid mediated signaling pathway	Glyma.18g252400	5	Komatsu et al. (2013), Yin et al. (2015)	2	Journal of Proteome Research
pathway	abscisic acid mediated signaling pathway	Glyma.18g262900	5	Komatsu et al. (2013), Yin et al. (2015)	2	Journal of Proteome Research
pathway	abscisic acid mediated signaling pathway	Glyma.18g267200	5	Komatsu et al. (2013), Yin et al. (2015)	2	Journal of Proteome Research
pathway	abscisic acid mediated signaling pathway	Glyma.19g145200	5	Komatsu et al. (2013), Yin et al. (2015)	2	Journal of Proteome Research
pathway	abscisic acid mediated signaling pathway	Glyma.19g154800	6	Komatsu et al. (2013), Yin et al. (2015)	2	Journal of Proteome Research
pathway	abscisic acid mediated signaling pathway	Glyma.20g033400	5	Komatsu et al. (2013), Yin et al. (2015)	2	Journal of Proteome Research
pathway	abscisic acid mediated signaling pathway	Glyma.18g212700	5	Komatsu et al. (2013), Yin et al. (2015)	2	Journal of Proteome Research
pathway	abscisic acid mediated signaling pathway	Glyma.18g212800	5	Komatsu et al. (2013), Yin et al. (2015)	2	Journal of Proteome Research
pathway	abscisic acid mediated signaling pathway	Glyma.18g228900	5	Komatsu et al. (2013), Yin et al. (2015)	2	Journal of Proteome Research
pathway	abscisic acid mediated signaling pathway	Glyma.18g236800	6	Komatsu et al. (2013), Yin et al. (2015)	2	Journal of Proteome Research
pathway	abscisic acid mediated signaling pathway	Glyma.18g238800	5	Komatsu et al. (2013), Yin et al. (2015)	2	Journal of Proteome Research
pathway	abscisic acid mediated signaling pathway	Glyma.20g049200	5	Komatsu et al. (2013), Yin et al. (2015)	2	Journal of Proteome Research
pathway	abscisic acid mediated signaling pathway	Glyma.19g088200	5	Komatsu et al. (2013), Yin et al. (2015)	2	Journal of Proteome Research
pathway	abscisic acid mediated signaling pathway	Glyma.19g114600	5	Komatsu et al. (2013), Yin et al. (2015)	2	Journal of Proteome Research
pathway	abscisic acid mediated signaling pathway	Glyma.19g121000	5	Komatsu et al. (2013), Yin et al. (2015)	2	Journal of Proteome Research
pathway	abscisic acid mediated signaling pathway	Glyma.19g122800	5	Komatsu et al. (2013), Yin et al. (2015)	2	Journal of Proteome Research
pathway	abscisic acid mediated signaling pathway	Glyma.20g066100	5	Komatsu et al. (2013), Yin et al. (2015)	2	Journal of Proteome Research
pathway	abscisic acid mediated signaling pathway	Glyma.20g000600	5	Komatsu et al. (2013), Yin et al. (2015)	2	Journal of Proteome Research
pathway	abscisic acid mediated signaling pathway	Glyma.20g004100	5	Komatsu et al. (2013), Yin et al. (2015)	2	Journal of Proteome Research
pathway	abscisic acid mediated signaling pathway	Glyma.20g009600	5	Komatsu et al. (2013), Yin et al. (2015)	2	Journal of Proteome Research
pathway	abscisic acid mediated signaling pathway	Glyma.20g027200	5	Komatsu et al. (2013), Yin et al. (2015)	2	Journal of Proteome Research
pathway	abscisic acid mediated signaling pathway	Glyma.20g031300	5	Komatsu et al. (2013), Yin et al. (2015)	2	Journal of Proteome Research
pathway	abscisic acid mediated signaling pathway	Glyma.19g044900	5	Komatsu et al. (2013), Yin et al. (2015)	2	Journal of Proteome Research
pathway	abscisic acid mediated signaling pathway	Glyma.19g067900	5	Komatsu et al. (2013), Yin et al. (2015)	2	Journal of Proteome Research
pathway	abscisic acid mediated signaling pathway	Glyma.19g069200	5	Komatsu et al. (2013), Yin et al. (2015)	2	Journal of Proteome Research
pathway	abscisic acid mediated signaling pathway	Glyma.20g194400	5	Komatsu et al. (2013), Yin et al. (2015)	2	Journal of Proteome Research
pathway	abscisic acid mediated signaling pathway	Glyma.19g244400	5	Komatsu et al. (2013), Yin et al. (2015)	2	Journal of Proteome Research
pathway	abscisic acid mediated signaling pathway	Glyma.19g249100	5	Komatsu et al. (2013), Yin et al. (2015)	2	Journal of Proteome Research
pathway	abscisic acid mediated signaling pathway	Glyma.19g252600	5	Komatsu et al. (2013), Yin et al. (2015)	2	Journal of Proteome Research
pathway	abscisic acid mediated signaling pathway	Glyma.19g256100	5	Komatsu et al. (2013), Yin et al. (2015)	2	Journal of Proteome Research
pathway	abscisic acid mediated signaling pathway	Glyma.20g209700	5	Komatsu et al. (2013), Yin et al. (2015)	2	Journal of Proteome Research
pathway	abscisic acid mediated signaling pathway	Glyma.20g212000	5	Komatsu et al. (2013), Yin et al. (2015)	2	Journal of Proteome Research
pathway	abscisic acid mediated signaling pathway	Glyma.20g158500	5	Komatsu et al. (2013), Yin et al. (2015)	2	Journal of Proteome Research
pathway	abscisic acid mediated signaling pathway	Glyma.20g178300	5	Komatsu et al. (2013), Yin et al. (2015)	2	Journal of Proteome Research
pathway	abscisic acid mediated signaling pathway	Glyma.19g194500	5	Komatsu et al. (2013), Yin et al. (2015)	2	Journal of Proteome Research
pathway	abscisic acid mediated signaling pathway	Glyma.19g197600	6	Komatsu et al. (2013), Yin et al. (2015)	2	Journal of Proteome Research
pathway	abscisic acid mediated signaling pathway	Glyma.19g200500	5	Komatsu et al. (2013), Yin et al. (2015)	2	Journal of Proteome Research
pathway	abscisic acid mediated signaling pathway	Glyma.19g218800	5	Komatsu et al. (2013), Yin et al. (2015)	2	Journal of Proteome Research
pathway	abscisic acid mediated signaling pathway	Glyma.20g114600	5	Komatsu et al. (2013), Yin et al. (2015)	2	Journal of Proteome Research
pathway	abscisic acid mediated signaling pathway	Glyma.20g121300	5	Komatsu et al. (2013), Yin et al. (2015)	2	Journal of Proteome Research
pathway	abscisic acid mediated signaling pathway	Glyma.20g133200	5	Komatsu et al. (2013), Yin et al. (2015)	2	Journal of Proteome Research
pathway	abscisic acid mediated signaling pathway	Glyma.20g221800	5	Komatsu et al. (2013), Yin et al. (2015)	2	Journal of Proteome Research
pathway	abscisic acid mediated signaling pathway	Glyma.20g238000	5	Komatsu et al. (2013), Yin et al. (2015)	2	Journal of Proteome Research
pathway	photosynthesis	Glyma.01g010200	1	Khan et al. (2015), khatoon et al. (2012)	2	Journal of Proteome Research
pathway	photosynthesis	Glyma.01g017400	1	Khan et al. (2015), khatoon et al. (2012)	2	Journal of Proteome Research
pathway	photosynthesis	Glyma.01g153400	1	Khan et al. (2015), khatoon et al. (2012)	2	Journal of Proteome Research
pathway	photosynthesis	Glyma.01g153500	1	Khan et al. (2015), khatoon et al. (2012)	2	Journal of Proteome Research
pathway	photosynthesis	Glyma.01g162800	1	Khan et al. (2015), khatoon et al. (2012)	2	Journal of Proteome Research
pathway	photosynthesis	Glyma.01g165700	1	Khan et al. (2015), khatoon et al. (2012)	2	Journal of Proteome Research
pathway	photosynthesis	Glyma.01g180800	1	Khan et al. (2015), khatoon et al. (2012)	2	Journal of Proteome Research
pathway	photosynthesis	Glyma.01g114500	1	Khan et al. (2015), khatoon et al. (2012)	2	Journal of Proteome Research
pathway	photosynthesis	Glyma.01g115900	1	Khan et al. (2015), khatoon et al. (2012)	2	Journal of Proteome Research
pathway	photosynthesis	Glyma.01g124500	1	Khan et al. (2015), khatoon et al. (2012)	2	Journal of Proteome Research
pathway	photosynthesis	Glyma.01g147700	1	Khan et al. (2015), khatoon et al. (2012)	2	Journal of Proteome Research
pathway	photosynthesis	Glyma.01g148800	1	Khan et al. (2015), khatoon et al. (2012)	2	Journal of Proteome Research
pathway	photosynthesis	Glyma.01g199700	1	Khan et al. (2015), khatoon et al. (2012)	2	Journal of Proteome Research
pathway	photosynthesis	Glyma.01g201600	1	Khan et al. (2015), khatoon et al. (2012)	2	Journal of Proteome Research
pathway	photosynthesis	Glyma.01g201700	1	Khan et al. (2015), khatoon et al. (2012)	2	Journal of Proteome Research
pathway	photosynthesis	Glyma.01g204700	1	Khan et al. (2015), khatoon et al. (2012)	2	Journal of Proteome Research
pathway	photosynthesis	Glyma.01g214300	1	Khan et al. (2015), khatoon et al. (2012)	2	Journal of Proteome Research
pathway	photosynthesis	Glyma.01g076000	1	Khan et al. (2015), khatoon et al. (2012)	2	Journal of Proteome Research
pathway	photosynthesis	Glyma.01g091900	1	Khan et al. (2015), khatoon et al. (2012)	2	Journal of Proteome Research
pathway	photosynthesis	Glyma.01g095900	1	Khan et al. (2015), khatoon et al. (2012)	2	Journal of Proteome Research
pathway	photosynthesis	Glyma.01g110400	1	Khan et al. (2015), khatoon et al. (2012)	2	Journal of Proteome Research
pathway	photosynthesis	Glyma.04g167400	1	Khan et al. (2015), khatoon et al. (2012)	2	Journal of Proteome Research
pathway	photosynthesis	Glyma.04g167900	1	Khan et al. (2015), khatoon et al. (2012)	2	Journal of Proteome Research
pathway	photosynthesis	Glyma.04g168600	1	Khan et al. (2015), khatoon et al. (2012)	2	Journal of Proteome Research
pathway	photosynthesis	Glyma.04g168700	1	Khan et al. (2015), khatoon et al. (2012)	2	Journal of Proteome Research
pathway	photosynthesis	Glyma.04g168800	1	Khan et al. (2015), khatoon et al. (2012)	2	Journal of Proteome Research
[truncated: 505 more rows]

## Sheet: Networks
Platform	Mapped gene	P-value	Reference	Gene version	Journal
[truncated: 59 more rows]

## Sheet: Proteomes
Platform	Marker	Mapped gene	P-value	Reference	Gene version	Journal	Impact factor
[truncated: 376 more rows]

[truncated: 3 more sheets: PPIN, Model plant, homologous genes in soybean]
